# Supplementary material for: A liver immune rheostat regulates CD8 T cell immunity in chronic HBV infection
Source: Nature. 2024 Jul 10;631(8022):867–75. doi: 10.1038/s41586-024-07630-7 (PMC11269190; doi:10.1038/s41586-024-07630-7)
Supplement: Supplementary file 1 — Supplementary Table 1: Comparison between liver CXCR6hiCD8 T cells during persistent infection and spleen CX3CR1+ cells after resolved infection: significantly regulated genes in CXCR6hi cells. Table 2: DEGs between liver CX3CR1+CD8 T cells and spleen CX3CR1+CD8 T cells after resolved infection: significantly regulated genes in liver CX3CR1+CD8 T cells. Table 3: DEGs between CXCR6hiCD8 T cells during persistent infection and CXCR6hiCD8 T cells after resolved infection: significantly regulated genes in CXCR6hiCD8 T cells during persistent infection. Table 4: Comparison between liver CXCR6hiCD8 T cells and spleen CX3CR1+CD8 T cells after resolved infection: significantly regulated genes liver CXCR6hiCD8 T cells. Table 5: DEGs between liver CX3CR1 CD8 T cells and liver CXCR6hi cells after resolved infection: significantly regulated genes in CXCR6hiCD8 T cells. Table 6: Residency-associated genes (identified by GSEA of CXCR6hi cells after resolved or during persistent infection with the core signature of tissue-resident memory CD8 T cells from gut, lung and skin). Table 7: GSEA analysis between the significant differentially expressed genes in liver CXCR6hiCD8 T cells during persistent infection compared to liver CXCR6hiCD8 cells after resolved infection with Hobit and Blimp1 double-KO gene signature datasets. [file 41586_2024_7630_MOESM1_ESM.xlsx]

## Sheet: supplementary Data Table I
Comparison between liver CXCR6hi CD8 T cells during persistent infection and spleen CX3CR1+ cells after resolved infection: Significantly regulated genes in CXCR6hi cells
Gene symbol	log2 fold change	Regulation	pvalue	padj
2900026A02Rik	3.36784	Up	2.76467e-15	5.62451e-13
Ier5l	2.96439	Up	1.62978e-10	2.00481e-08
Nr4a2	2.85097	Up	2.09407e-35	2.01392e-32
Gm16242	2.59574	Up	4.20319e-06	0.000225987
Ikzf4	2.56062	Up	5.75706e-06	0.000298424
Csf1	2.49368	Up	6.18139e-08	4.94556e-06
Heyl	2.48969	Up	1.20179e-06	7.14256e-05
Slc16a11	2.44348	Up	1.60249e-08	1.42088e-06
Bcl2l11	2.42039	Up	1.44764e-09	1.59527e-07
Twsg1	2.40178	Up	2.1923e-07	1.53592e-05
Glis1	2.3766	Up	2.74216e-09	2.84405e-07
Prrt1	2.37466	Up	2.23081e-05	0.00098332
Cd200r2	2.32751	Up	1.30361e-22	5.10772e-20
Gm156	2.27915	Up	2.546e-41	4.48903e-38
Pitpnm2	2.27506	Up	5.09966e-06	0.000268405
Areg	2.271	Up	1.82063e-07	1.29265e-05
Car2	2.25326	Up	4.28637e-24	1.81382e-21
Adgrg1	2.24172	Up	3.3667e-15	6.72005e-13
Cd200r1	2.18635	Up	2.56056e-12	3.92583e-10
Gm28942	2.17201	Up	0.000117072	0.00432696
Tbc1d4	2.16345	Up	7.89609e-09	7.8068e-07
Osgin1	2.16226	Up	3.17224e-11	4.14311e-09
Cxxc5	2.13797	Up	1.95396e-06	0.00010937
Tmprss6	2.11005	Up	4.54938e-06	0.00024307
Trbd1	2.10091	Up	0.00011638	0.00431995
Ikzf2	2.09104	Up	3.35718e-07	2.19232e-05
Tnfaip3	2.09073	Up	1.71066e-24	8.22595e-22
Rnf165	2.08335	Up	0.000227302	0.00778198
Xcl1	2.06769	Up	4.02376e-12	5.83114e-10
Mrc2	2.06667	Up	6.42598e-05	0.00257502
Ctla4	2.04729	Up	2.63265e-05	0.00114612
Lag3	2.03739	Up	5.48259e-05	0.00222223
Rgs1	2.02522	Up	1.55175e-46	3.28318e-43
Nrgn	2.00917	Up	9.2859e-06	0.000450622
Arap3	1.98922	Up	3.90282e-05	0.00163193
Epcam	1.9603	Up	7.84334e-05	0.0030618
Trbj1-2	1.93465	Up	0.000398699	0.0125247
Klf9	1.93002	Up	0.000327434	0.0105607
Chn2	1.92815	Up	4.95373e-10	5.82284e-08
Itih5	1.90313	Up	0.000191756	0.00673949
Tnfsf8	1.88418	Up	1.83577e-05	0.000819436
Ppp1r3g	1.88021	Up	0.000946066	0.0254668
Lrrc9	1.86801	Up	0.000408269	0.0126659
Filip1	1.86646	Up	0.000192636	0.00674799
Rgs16	1.82179	Up	0.000654095	0.0191151
Pacsin1	1.80562	Up	0.000661096	0.0191407
Ccdc80	1.80333	Up	0.000306417	0.00997411
Cd7	1.79871	Up	1.89862e-36	2.23172e-33
Egr1	1.79583	Up	6.82538e-06	0.000343836
C2cd4b	1.7956	Up	0.000268012	0.00891605
Pdcd1	1.78876	Up	2.41791e-39	3.65416e-36
Cd200r4	1.78852	Up	3.16413e-12	4.71456e-10
Hic1	1.78624	Up	0.000175321	0.00620309
Tnfrsf9	1.784	Up	3.33172e-22	1.13697e-19
Tesk2	1.78086	Up	0.00157392	0.0385646
B4galt4	1.77507	Up	0.00181969	0.0432595
Prelid2	1.77226	Up	0.000610557	0.0182096
Tacc2	1.76735	Up	0.00039343	0.0124471
Cdc14a	1.76513	Up	0.000374109	0.0119208
Atp2b2	1.76271	Up	0.00196668	0.0459283
Lilrb4a	1.75763	Up	5.52889e-08	4.53412e-06
Cables1	1.75184	Up	0.00188839	0.0445075
Carmil2	1.75169	Up	0.00188901	0.0445075
Spry1	1.75134	Up	0.000681307	0.0196391
Klri2	1.74337	Up	0.0010675	0.0280923
Slc22a15	1.73781	Up	0.00046136	0.0141882
Calcb	1.73632	Up	1.49782e-08	1.38995e-06
Mmd	1.73538	Up	1.61968e-05	0.000735392
Actn2	1.73205	Up	7.90322e-06	0.000388875
Slco4a1	1.72415	Up	0.00150984	0.0374065
Epdr1	1.71931	Up	0.000906219	0.0246644
Abcb9	1.71508	Up	3.59158e-15	7.03616e-13
Tmcc3	1.70898	Up	0.00159725	0.0388502
Gm4956	1.67721	Up	1.19865e-10	1.50959e-08
Ypel2	1.66725	Up	0.00051146	0.0155481
Spry2	1.64607	Up	0.000795429	0.0222615
Plscr1	1.63874	Up	0.000265435	0.00885817
Sh2d2a	1.63776	Up	2.0881e-57	7.36334e-54
Ccrl2	1.6365	Up	8.44056e-09	8.19199e-07
Gm15186	1.6289	Up	0.000603056	0.0180729
Zfp36l1	1.6273	Up	2.23136e-16	4.91783e-14
Fosl2	1.61672	Up	6.54798e-06	0.000334643
Tnfrsf1b	1.60912	Up	7.88659e-13	1.24526e-10
Gm37004	1.59164	Up	0.000351041	0.0112535
Stk39	1.58149	Up	1.13436e-05	0.000540556
Litaf	1.5809	Up	3.82491e-12	5.61996e-10
Nfil3	1.57933	Up	2.71469e-07	1.84095e-05
Per1	1.57171	Up	0.000402356	0.0125247
Fam210b	1.57067	Up	0.00133095	0.0334332
Fgl2	1.56939	Up	1.74625e-08	1.52674e-06
Plk3	1.56569	Up	0.000198942	0.00690034
Ephx1	1.55248	Up	1.51757e-09	1.65509e-07
Tnfrsf1a	1.54535	Up	1.80725e-06	0.00010194
Crem	1.52245	Up	7.29461e-08	5.70402e-06
Samsn1	1.5135	Up	8.74979e-12	1.18672e-09
Serpina3g	1.50227	Up	4.65409e-10	5.53209e-08
Dusp6	1.50224	Up	0.00025388	0.00852635
Jun	1.50175	Up	5.20442e-07	3.31672e-05
Myo6	1.48776	Up	0.000801491	0.022372
Bcl2a1b	1.4758	Up	6.68872e-06	0.000340192
Trbj2-1	1.4713	Up	0.00157481	0.0385646
Cela1	1.46777	Up	2.14197e-05	0.000948113
1810011H11Rik	1.46753	Up	0.000794963	0.0222615
Cited4	1.46464	Up	0.00129711	0.0327738
Inpp4b	1.46062	Up	0.00032602	0.0105473
Casp3	1.45372	Up	4.93631e-08	4.11191e-06
Bcl2	1.43839	Up	5.48426e-12	7.5348e-10
Tigit	1.43228	Up	5.37582e-06	0.000280152
Perp	1.42361	Up	0.000909161	0.0246644
Art2b	1.41291	Up	0.000173598	0.00616271
Pabpc4	1.41225	Up	0.00167522	0.0404616
Socs3	1.41064	Up	0.000859196	0.0237322
Fos	1.40779	Up	3.70328e-06	0.000202989
Ccl4	1.40683	Up	1.22637e-38	1.62173e-35
Tox	1.3989	Up	4.68907e-15	9.01921e-13
Trbv12-1	1.39148	Up	1.02042e-07	7.76619e-06
Spp1	1.38133	Up	3.77447e-06	0.000205825
Ccl3	1.38091	Up	5.97135e-29	3.94818e-26
Dusp1	1.3676	Up	2.67799e-16	5.78173e-14
Rgs3	1.35939	Up	3.3365e-05	0.00141754
Tnfrsf18	1.3556	Up	6.06699e-10	6.97638e-08
Sdcbp2	1.35339	Up	6.20227e-06	0.000318514
Cblb	1.35147	Up	0.00107907	0.0283263
Trbj2-7	1.35064	Up	4.42651e-05	0.0018221
Gm19585	1.34748	Up	5.04879e-06	0.000267056
Crbn	1.34343	Up	0.000485768	0.0148524
Bcl2a1d	1.33452	Up	0.000893463	0.0244869
Ctla2b	1.3316	Up	0.000909264	0.0246644
Izumo1r	1.31153	Up	0.000152149	0.00547477
Pear1	1.28922	Up	0.00153035	0.0377707
Ppp1r15a	1.28406	Up	1.61174e-08	1.42088e-06
Il2rb	1.2839	Up	7.4455e-25	3.75076e-22
Cd160	1.27266	Up	3.54311e-08	3.04737e-06
Hif1a	1.26951	Up	0.000956752	0.025624
Cish	1.24018	Up	7.55066e-06	0.000374522
Gsto1	1.22477	Up	5.42771e-05	0.00220845
Nedd9	1.20273	Up	1.74193e-05	0.00078084
Vps37b	1.20009	Up	4.76262e-12	6.65438e-10
Cd38	1.18848	Up	0.000908054	0.0246644
Prkch	1.1852	Up	1.09965e-06	6.6986e-05
Cd244	1.18174	Up	3.29321e-05	0.00140479
Rabgap1l	1.17869	Up	2.70689e-05	0.00117362
Junb	1.15561	Up	1.18532e-34	1.04496e-31
Chst12	1.15366	Up	7.53083e-06	0.000374522
Trbc1	1.11632	Up	2.3623e-24	1.08655e-21
Tiprl	1.11365	Up	1.38121e-06	8.02849e-05
Cd3e	1.10897	Up	8.57218e-22	2.83391e-19
Agfg1	1.08645	Up	0.00106673	0.0280923
Neurl3	1.08561	Up	0.000645062	0.0189749
Bhlhe40	1.07068	Up	2.22454e-07	1.54825e-05
Hist1h1c	1.07	Up	0.000662209	0.0191407
Pglyrp1	1.06187	Up	0.000387562	0.0123124
Stat3	1.04298	Up	0.000166718	0.00597869
Lrmp	1.03798	Up	1.31428e-06	7.72432e-05
Ptpn11	1.02982	Up	0.000760257	0.0214474
Padi2	1.0278	Up	0.000990932	0.0263394
Smc4	1.0187	Up	3.13676e-07	2.07398e-05
Ctsc	1.01796	Up	4.73201e-08	3.97301e-06
Stk17b	1.01687	Up	3.12278e-07	2.07398e-05
Chd3	-1.01996	Down	0.000195584	0.00682864
4930523C07Rik	-1.02203	Down	3.73445e-05	0.00157728
Ppp1r12a	-1.02419	Down	1.02892e-05	0.000494772
Sike1	-1.03139	Down	0.00185982	0.0440157
Atp2a3	-1.03787	Down	0.00119205	0.0307579
Tbx21	-1.04167	Down	2.67782e-06	0.000148318
Rabep2	-1.04349	Down	0.00207351	0.0481044
Lyz2	-1.05416	Down	5.00708e-05	0.0020531
Crip1	-1.08251	Down	2.20674e-21	7.07427e-19
Clcn4	-1.08339	Down	0.00113417	0.0294077
Epsti1	-1.09907	Down	1.3551e-06	7.92025e-05
Ccnd3	-1.09911	Down	1.0937e-08	1.04237e-06
Sp100	-1.10066	Down	6.75298e-08	5.33133e-06
Kcnab2	-1.10897	Down	9.66731e-05	0.00374617
Tm9sf2	-1.1412	Down	0.00166102	0.0402103
Ccdc88c	-1.15125	Down	0.000788225	0.0221772
Stk38	-1.15833	Down	0.000271407	0.00900066
Prkcq	-1.16501	Down	0.000189746	0.00669107
St3gal6	-1.16737	Down	0.00193546	0.0453996
Tnfaip8l2	-1.21363	Down	2.52327e-05	0.00110762
Nptn	-1.23718	Down	7.44473e-06	0.00037326
Plec	-1.24331	Down	1.15588e-06	6.90853e-05
Pycard	-1.25506	Down	1.07237e-10	1.36682e-08
Acp5	-1.25977	Down	1.15764e-07	8.68559e-06
Cdt1	-1.26485	Down	0.000662146	0.0191407
Hopx	-1.27035	Down	3.04919e-07	2.04161e-05
Thy1	-1.2754	Down	9.46167e-20	2.78042e-17
Zyx	-1.30572	Down	4.53968e-14	8.28022e-12
H2-K2	-1.32348	Down	0.00139079	0.0347009
Ssh2	-1.32897	Down	0.000401254	0.0125247
Gpr18	-1.33477	Down	0.00211074	0.048861
Orai2	-1.34958	Down	0.00183844	0.0436073
Dnajc15	-1.36198	Down	8.18193e-10	9.30717e-08
Osbpl5	-1.38372	Down	0.00194247	0.0454632
Map7d1	-1.38683	Down	0.00177086	0.0422888
Tagap	-1.39143	Down	0.000126472	0.00462956
Ly6a	-1.39439	Down	9.49243e-06	0.000458541
Rgcc	-1.41592	Down	0.000738256	0.0209384
Txnip	-1.41667	Down	3.64075e-07	2.3485e-05
Ighm	-1.42031	Down	0.000224526	0.00771189
AI467606	-1.42605	Down	1.06395e-09	1.1974e-07
Cdc42ep3	-1.43675	Down	1.90025e-07	1.34018e-05
Nfic	-1.45029	Down	0.00121819	0.0312797
Spn	-1.45306	Down	4.28916e-12	6.13176e-10
Capg	-1.45584	Down	2.37199e-07	1.64008e-05
Racgap1	-1.45659	Down	0.000103464	0.00389517
Tmem37	-1.4643	Down	0.000259163	0.00867624
Unc93b1	-1.46815	Down	0.000295639	0.00965297
Cdkn2d	-1.47242	Down	1.23891e-06	7.32203e-05
Pde2a	-1.48357	Down	0.000740388	0.0209427
Ldlrap1	-1.50053	Down	0.000880084	0.0242459
Stard10	-1.54679	Down	6.97332e-05	0.00276295
Arid5a	-1.5479	Down	4.21097e-05	0.00174569
Emp3	-1.54854	Down	1.12296e-22	4.56917e-20
Icam2	-1.55326	Down	3.87474e-05	0.00162662
Emb	-1.55911	Down	4.03432e-05	0.00168028
Cdc25b	-1.56345	Down	0.000399959	0.0125247
Tspan31	-1.56823	Down	0.00108283	0.0283547
Anxa1	-1.58741	Down	0.00133366	0.0334332
Gm4208	-1.59021	Down	0.00159749	0.0388502
Ehd3	-1.61387	Down	0.000333974	0.010739
Ms4a6c	-1.61469	Down	0.00116834	0.0302198
Atp1b3	-1.61958	Down	2.55812e-22	9.33186e-20
Pik3r5	-1.63059	Down	1.73791e-07	1.25927e-05
Klrk1	-1.63379	Down	4.84077e-16	1.02421e-13
Sh3bp5	-1.64214	Down	0.000932316	0.0251606
E2f2	-1.64724	Down	0.00216337	0.04997
Il7r	-1.65281	Down	0.000638994	0.0188825
Cd24a	-1.66564	Down	0.000805739	0.0224314
Tbxa2r	-1.6899	Down	0.000243913	0.00827036
H2-Q10	-1.69923	Down	5.70156e-08	4.60434e-06
Fgf13	-1.70957	Down	0.00193273	0.0453996
Ccne1	-1.70991	Down	0.00168643	0.0406395
Il17ra	-1.72059	Down	1.76491e-07	1.26155e-05
Phf13	-1.72945	Down	0.000834571	0.0231491
Siglecg	-1.74489	Down	0.00131468	0.0331144
Glipr2	-1.77899	Down	5.6373e-08	4.58746e-06
Arhgef18	-1.7795	Down	6.73638e-06	0.000340977
Blk	-1.78026	Down	0.00178734	0.0425861
Klhl6	-1.78824	Down	3.47028e-08	3.00919e-06
Dkkl1	-1.7925	Down	7.44043e-05	0.00292611
S1pr4	-1.79373	Down	4.65103e-17	1.11826e-14
Kcnn4	-1.79573	Down	2.88393e-07	1.94325e-05
Iglj3	-1.80076	Down	0.00156923	0.0385646
Ly86	-1.80903	Down	0.000547722	0.0165081
Vim	-1.81276	Down	2.09483e-29	1.47741e-26
Sell	-1.81899	Down	4.20828e-06	0.000225987
Itgb7	-1.82468	Down	1.75308e-14	3.25365e-12
Fbxl2	-1.83049	Down	0.00124859	0.0318284
A430078G23Rik	-1.83626	Down	0.000100637	0.00380227
Tagln2	-1.84388	Down	4.42403e-20	1.33719e-17
Gm2a	-1.84832	Down	1.56694e-08	1.42088e-06
Fam129b	-1.85809	Down	0.00111049	0.0288645
Haao	-1.86304	Down	0.000277303	0.00911052
Flna	-1.87333	Down	1.38072e-09	1.53754e-07
Rasa3	-1.87483	Down	2.5186e-11	3.33054e-09
Crip2	-1.89177	Down	0.00043169	0.0133534
Ccl9	-1.90424	Down	0.000402533	0.0125247
Apobec2	-1.91095	Down	0.000647503	0.0189749
Apobec2	-1.91095	Down	0.000647503	0.0189749
Tespa1	-1.91326	Down	2.08445e-05	0.00092653
Mylip	-1.9135	Down	1.55802e-05	0.000713518
Lrrc75b	-1.92325	Down	0.00069549	0.0199393
Smad3	-1.92491	Down	0.00027988	0.00916672
Fcmr	-1.92795	Down	1.67319e-07	1.22921e-05
Vpreb3	-1.93092	Down	0.000659202	0.0191407
1700025G04Rik	-1.94227	Down	0.000249066	0.00839129
H2-Aa	-1.94875	Down	4.88516e-28	3.04001e-25
Sema4b	-1.95888	Down	0.000547649	0.0165081
Arl5c	-1.97408	Down	3.20201e-05	0.00137142
S100a9	-1.9822	Down	8.74889e-06	0.000426518
Gna15	-1.98668	Down	4.78054e-12	6.65438e-10
Ighd	-1.9934	Down	5.11793e-09	5.20602e-07
Ifitm10	-2.00389	Down	2.71568e-12	4.10417e-10
Nrm	-2.01015	Down	1.47253e-05	0.000680258
Fcer2a	-2.01544	Down	7.56437e-05	0.00296383
Blnk	-2.01797	Down	9.34032e-05	0.00363277
Hid1	-2.0208	Down	1.21469e-05	0.000571135
Dok3	-2.02395	Down	0.000197634	0.00687753
Hmga1	-2.03524	Down	9.79479e-05	0.00378172
Gprin3	-2.04257	Down	1.14977e-05	0.000545447
Tnfsf14	-2.04442	Down	7.57611e-06	0.000374522
Nck2	-2.04625	Down	0.000232575	0.00793681
Sbk1	-2.04937	Down	0.000104166	0.00390772
Tktl1	-2.06015	Down	0.000273131	0.00902955
Borcs7	-2.07428	Down	2.48505e-07	1.7071e-05
Iqgap2	-2.08206	Down	1.65401e-07	1.22362e-05
Prdx4	-2.0821	Down	3.7423e-05	0.00157728
As3mt	-2.08616	Down	1.60793e-06	9.24474e-05
Cxcr4	-2.09036	Down	6.62272e-07	4.14566e-05
Emp1	-2.09502	Down	0.000150328	0.00544631
AB124611	-2.10649	Down	1.57119e-08	1.42088e-06
Il18r1	-2.11785	Down	3.18635e-07	2.09369e-05
H2-Ab1	-2.12248	Down	7.67149e-32	6.24282e-29
Gm10522	-2.12651	Down	6.2349e-05	0.00250795
Ahnak	-2.13999	Down	1.53129e-35	1.61995e-32
Fcrla	-2.14445	Down	1.51601e-05	0.000697301
Arhgap26	-2.14915	Down	4.0849e-06	0.000221611
Rora	-2.17863	Down	8.91127e-07	5.48095e-05
Lmna	-2.20486	Down	7.97425e-06	0.000390554
Cd79a	-2.20908	Down	6.55783e-05	0.00261793
Fgd2	-2.21852	Down	9.91549e-05	0.00378563
I830127L07Rik	-2.25526	Down	1.59707e-05	0.000728248
Sgk1	-2.26538	Down	2.37232e-17	5.93663e-15
Tnfrsf13c	-2.26836	Down	1.81158e-06	0.00010194
Itgb1	-2.27366	Down	2.71944e-24	1.19871e-21
Wdr95	-2.28023	Down	9.44023e-08	7.23683e-06
Itgam	-2.29201	Down	1.72836e-05	0.000778058
Arl4c	-2.3397	Down	1.11984e-14	2.1155e-12
Gm45552	-2.34545	Down	6.21759e-08	4.94556e-06
Txndc5	-2.35027	Down	3.77529e-11	4.87058e-09
Zeb2	-2.37856	Down	2.67474e-20	8.32237e-18
Klf2	-2.38681	Down	5.29775e-57	1.40112e-53
Cd22	-2.40989	Down	6.36446e-07	4.03171e-05
Acss2	-2.4158	Down	1.3562e-08	1.26966e-06
H2-DMb2	-2.44552	Down	3.89042e-10	4.67691e-08
H2-Eb1	-2.48448	Down	2.9636e-22	1.04506e-19
Ms4a1	-2.50628	Down	5.2411e-08	4.33168e-06
Atp8b4	-2.5131	Down	6.78155e-09	6.76812e-07
Rara	-2.52392	Down	1.75173e-07	1.26065e-05
Ccr2	-2.53664	Down	1.59195e-08	1.42088e-06
Iglc3	-2.55328	Down	5.43721e-13	8.84927e-11
Slco3a1	-2.57127	Down	1.1208e-06	6.77541e-05
Mzb1	-2.62566	Down	3.85173e-08	3.28609e-06
Cmah	-2.6287	Down	1.21365e-07	9.04169e-06
Cd79b	-2.68272	Down	2.83807e-18	7.90104e-16
Gramd3	-2.68543	Down	2.26297e-13	3.92458e-11
Pxylp1	-2.6893	Down	4.18143e-07	2.68093e-05
Lef1	-2.69801	Down	1.11847e-12	1.74004e-10
Spib	-2.7061	Down	7.33289e-08	5.70402e-06
Ly6c2	-2.71474	Down	1.56535e-67	8.27992e-64
Cd19	-2.72056	Down	1.84618e-09	1.99293e-07
Iglc2	-2.75693	Down	1.43478e-16	3.22949e-14
Sema4a	-2.75923	Down	1.16913e-16	2.68875e-14
Kcnj8	-2.77731	Down	4.891e-13	8.08467e-11
Rap1gap2	-2.81512	Down	1.72702e-07	1.25927e-05
Ly6d	-2.82461	Down	6.21808e-18	1.64453e-15
Klf3	-2.83074	Down	1.62049e-22	6.12258e-20
Cd74	-2.87436	Down	6.40404e-75	6.77484e-71
S100a4	-2.89567	Down	1.81259e-27	1.0653e-24
Cx3cr1	-2.94885	Down	2.84546e-26	1.50511e-23
Fcgr2b	-2.9564	Down	2.0381e-09	2.15611e-07
Pdlim1	-3.00047	Down	4.28163e-08	3.62363e-06
Ly6c1	-3.13265	Down	2.41304e-17	5.93663e-15
Klrg1	-3.14965	Down	4.25357e-18	1.15381e-15
Il18rap	-3.16384	Down	1.16668e-19	3.33577e-17
S1pr1	-3.21308	Down	1.35552e-26	7.54739e-24
S1pr5	-3.96549	Down	3.62658e-31	2.7404e-28

## Sheet: supplementary Data Table II
DEGs between liver CX3CR1+ CD8 T cells and spleen CX3CR1+ CD8 T cells after resolved infection: Significantly regulated genes in liver CX3CR1+ CD8 T cells
Genes	log2 fold change	Regulation	pvalue	padj
Tnfaip3	2.18112	Up	3.07577e-30	9.27139e-27
Nr4a1	1.7377	Up	1.41111e-11	9.8159e-09
Bhlhe40	1.608	Up	6.51817e-18	6.54931e-15
Per1	1.44567	Up	1.56192e-05	0.00336296
Fos	1.41546	Up	1.78041e-07	6.4749e-05
Junb	1.38394	Up	3.53098e-44	3.19307e-40
Fosb	1.24772	Up	0.000318524	0.0464582
Rgs2	1.21462	Up	7.00565e-06	0.00171222
Hbb-bs	1.16109	Up	7.5471e-05	0.013382
Dusp5	1.15135	Up	7.87493e-06	0.00187403
Ppp1r15a	1.14742	Up	1.79003e-07	6.4749e-05
Zfp36l2	1.09477	Up	9.54601e-06	0.00221345
Apoe	-1.10268	Down	0.000206882	0.031709
Fcer2a	-1.23777	Down	0.000347832	0.0499276
Cd24a	-1.28283	Down	0.000223198	0.0336396
Cd83	-1.28399	Down	0.000108107	0.0174574
C1qb	-1.28526	Down	0.000194339	0.0303001
Tyrobp	-1.29775	Down	1.08748e-05	0.00245851
Igkj2	-1.33348	Down	9.78574e-05	0.0160895
H2-Ob	-1.33679	Down	8.4034e-05	0.0146138
Lyn	-1.348	Down	8.8732e-05	0.0151397
H2-Oa	-1.40878	Down	4.86919e-05	0.00936852
Blnk	-1.45032	Down	2.36254e-05	0.00474765
Igkc	-1.53453	Down	1.26332e-08	6.34677e-06
Tnfrsf13c	-1.60981	Down	3.60798e-06	0.000906304
Ighm	-1.63129	Down	3.87051e-07	0.000132937
Ms4a1	-1.63884	Down	1.69987e-06	0.000452115
S100a9	-1.64879	Down	1.60153e-06	0.000438868
Sell	-1.68415	Down	4.38931e-07	0.000141759
H2-DMb2	-1.68903	Down	1.74591e-07	6.4749e-05
Fcrla	-1.71035	Down	6.91343e-07	0.000208394
Fcmr	-1.72264	Down	1.13037e-07	4.64633e-05
Spib	-1.72644	Down	6.77475e-07	0.000208394
Ighd	-1.82004	Down	3.87215e-09	2.05976e-06
S100a8	-1.85498	Down	4.48736e-08	2.02896e-05
Mzb1	-1.86959	Down	7.48743e-08	3.22423e-05
Cd19	-1.90967	Down	2.16513e-08	1.03049e-05
Iglc2	-2.07268	Down	2.35125e-12	1.77186e-09
H2-Ab1	-2.15251	Down	1.98566e-34	8.97817e-31
H2-Eb1	-2.2571	Down	1.54795e-19	1.99973e-16
Iglc3	-2.31457	Down	2.55124e-13	2.09735e-10
H2-Aa	-2.31586	Down	4.89074e-30	1.10567e-26
Cd79b	-2.57107	Down	3.29871e-18	3.72878e-15
Cd74	-2.79759	Down	6.84601e-23	1.23817e-19
Ly6d	-3.08743	Down	1.33729e-22	2.01551e-19

## Sheet: supplementary Data Table III
DEGs between CXCR6hi CD8 T cells during persistent infection and CXCR6hi CD8 T cells after resolved infection: Significantly regulated genes in CXCR6hi CD8 T cells during persistent infection
Genes	log2 fold change	Regulation	pvalue	padj
Twsg1	2.17874	Up	3.77e-10	1.05e-07
Car2	2.16652	Up	3.31e-30	6.7e-27
Tbc1d4	1.94433	Up	4.96e-11	1.83e-08
Nrgn	1.88255	Up	5.62e-08	8.92e-06
Gm156	1.84929	Up	1.32e-33	3.57e-30
Cxxc5	1.82895	Up	5.17e-08	8.54e-06
Heyl	1.81139	Up	5.15e-07	6.95e-05
Cd200r2	1.79204	Up	1.23e-18	9.99e-16
Gm16242	1.79113	Up	2.17e-06	0.000244476
Ccdc80	1.78089	Up	1.52e-06	0.000183531
C2cd4b	1.72833	Up	2.49e-06	0.0002664
Glis1	1.71577	Up	1.7e-08	3.21e-06
Rnf165	1.62384	Up	1.59e-05	0.00120344
Tmprss6	1.60475	Up	3.82e-06	0.00035952
Arap3	1.60355	Up	6.13e-06	0.000545202
Slc16a11	1.53873	Up	4.54e-07	6.34e-05
Cd200r1	1.52741	Up	1.22e-10	4.28e-08
Calcb	1.52232	Up	6.5e-09	1.53e-06
Tulp4	1.50259	Up	2.01e-05	0.00150329
C1qtnf6	1.4953	Up	5.13e-05	0.00340578
Cela1	1.48275	Up	2.15e-07	3.17e-05
Tmcc3	1.4544	Up	0.000115731	0.00669799
Mrc2	1.44649	Up	0.00010617	0.00627177
Ikzf4	1.44494	Up	0.00012314	0.00696904
Ncf1	1.43251	Up	0.00011735	0.00673557
Ypel2	1.42453	Up	6.96e-05	0.00440254
Klri2	1.4226	Up	0.000148357	0.00779643
Phactr2	1.41779	Up	0.000156221	0.00810447
Zfp36l1	1.38954	Up	9.98e-17	6.21e-14
Areg	1.38882	Up	0.00013388	0.00727175
Ikzf2	1.38669	Up	2.23e-06	0.000244476
Cd200r4	1.38615	Up	1.36e-11	5.51e-09
Gm4956	1.36921	Up	2.38e-10	7.13e-08
Plek	1.36312	Up	2.82e-09	6.93e-07
Tnfrsf9	1.34347	Up	2.18e-17	1.47e-14
Nrn1	1.33037	Up	0.000269357	0.0128714
Crem	1.30179	Up	1.85e-08	3.4e-06
Swap70	1.29715	Up	2.41e-05	0.00175536
Lag3	1.2793	Up	5.29e-08	8.57e-06
Casp3	1.27928	Up	1.07e-08	2.22e-06
Sft2d2	1.27599	Up	0.00013551	0.0073112
Gm4204	1.27513	Up	7.07e-05	0.00443813
Itih5	1.26937	Up	0.000496543	0.0211501
Izumo1r	1.25025	Up	1.25e-05	0.00101597
Epdr1	1.23056	Up	0.000807571	0.0315733
Bcl2l11	1.22926	Up	8.41e-06	0.000723705
Tnfsf8	1.19946	Up	0.000251228	0.0121023
Tmod1	1.19548	Up	0.0009699	0.0363398
Lrrc9	1.18979	Up	0.00130538	0.0455523
Mmd	1.18392	Up	8.87e-05	0.00543865
Cd200	1.17609	Up	0.000792409	0.0312828
Pdcd1	1.17208	Up	4.86e-22	6.56e-19
Lyn	1.16191	Up	0.000916698	0.0348302
Nap1l1	1.14589	Up	3.67e-06	0.000353958
Prr5l	1.14017	Up	2.27e-05	0.00166676
Tacc2	1.13976	Up	0.00129718	0.0455523
Ptms	1.13494	Up	0.000429575	0.0186911
Ephx1	1.12865	Up	6.98e-08	1.09e-05
Ociad2	1.12185	Up	0.00141478	0.048931
Smc4	1.11492	Up	1.86e-10	6.01e-08
Samsn1	1.09526	Up	8.2e-10	2.14e-07
Cdkn2c	1.09002	Up	0.000291617	0.0138015
Ubash3b	1.08135	Up	3.03e-06	0.000313979
1700017B05Rik	1.07646	Up	0.000330565	0.0152186
Srbd1	1.07411	Up	2.12e-05	0.00157667
Spp1	1.06839	Up	1.57e-05	0.00120054
Il2rb	1.05889	Up	1.79e-18	1.32e-15
Ccrl2	1.05478	Up	5.32e-06	0.000484024
Lrmp	1.05404	Up	2.03e-08	3.66e-06
Stk39	1.04986	Up	0.000208399	0.0102217
Irf8	1.04316	Up	0.000130446	0.00723083
Abcb9	1.03918	Up	1.68e-09	4.24e-07
Suox	1.01868	Up	0.00086318	0.0331076
2900026A02Rik	1.01283	Up	6.63e-05	0.00422581
Adgrg1	1.0028	Up	2.5e-06	0.0002664
Ptger4	-1.00186	Down	4.79e-05	0.00323349
Hdac7	-1.02297	Down	4.98e-05	0.00333193
Irf7	-1.02889	Down	3.68e-05	0.00257488
Chd3	-1.03066	Down	6.46e-06	0.000568591
Slfn1	-1.03492	Down	0.000382565	0.0170115
Rtp4	-1.03667	Down	0.000126922	0.0071332
Sit1	-1.04623	Down	0.000298126	0.0140275
Glrx	-1.04816	Down	0.000170307	0.00866853
Bcl11b	-1.06201	Down	3.42e-06	0.000337723
Hba-a2	-1.06818	Down	0.000133399	0.00727175
Glipr2	-1.0686	Down	0.000314594	0.0147168
Fos	-1.10063	Down	3.12e-08	5.37e-06
Cd52	-1.10485	Down	9.16e-37	7.41e-33
Gadd45b	-1.11363	Down	7.91e-05	0.00488724
Ifit3	-1.13695	Down	0.00125506	0.0445491
Lpar6	-1.15739	Down	0.000316919	0.0147404
Itgb7	-1.16511	Down	2.19e-06	0.000244476
Ifitm10	-1.18125	Down	1.23e-05	0.00101206
Slfn8	-1.18766	Down	0.000413223	0.0181588
Itga1	-1.19618	Down	0.000603538	0.0247941
Ly6c1	-1.20457	Down	0.000565668	0.02372
Kcnn4	-1.21797	Down	4.03e-05	0.00278962
Cmtm7	-1.21909	Down	4.15e-05	0.00284288
Dnajc15	-1.22742	Down	7.44e-10	2.01e-07
Rflnb	-1.24001	Down	0.000779433	0.0309213
Pmf1	-1.24974	Down	0.000597349	0.024665
Gpr132	-1.2519	Down	3.44e-05	0.00244283
Ier3	-1.25307	Down	0.000485859	0.0208045
Fam78a	-1.29449	Down	1.46e-05	0.00113755
Oas3	-1.35693	Down	0.000330962	0.0152186
St3gal6	-1.36141	Down	3.09e-06	0.000314714
Atp8b4	-1.38134	Down	0.000131672	0.00724915
Gcnt2	-1.4005	Down	0.000203471	0.0100408
Epsti1	-1.43567	Down	8.7e-14	4.4e-11
Hid1	-1.44828	Down	5.36e-05	0.00352752
Gzmb	-1.48605	Down	6.94e-35	2.81e-31
Tspan31	-1.53703	Down	1.26e-05	0.00101597
Atp8a2	-1.53926	Down	4.57e-05	0.0031107
Dkkl1	-1.57318	Down	6.09e-06	0.000545202
Dtx1	-1.58447	Down	2.16e-08	3.81e-06
Gpr183	-1.58888	Down	1.59e-06	0.000189773
Arid5a	-1.59323	Down	9.52e-08	1.45e-05
Ifit1bl1	-1.64753	Down	1.23e-06	0.000155871
Ccr5	-1.6809	Down	9.81e-09	2.09e-06
Cxcr3	-1.73895	Down	7.74e-22	8.95e-19
Hmga1	-1.8842	Down	3.13e-07	4.53e-05
Gramd3	-1.95136	Down	1.8e-10	6.01e-08
Ccr2	-1.98837	Down	1.37e-08	2.72e-06
Pag1	-2.09678	Down	1.38e-08	2.72e-06
Sema4a	-2.21882	Down	1.66e-14	9.62e-12
S100a4	-2.22483	Down	6.7e-20	6.78e-17
Ly6a	-2.40152	Down	7.63e-28	1.23e-24

## Sheet: supplementary Data Table IV
Comparison between liver CXCR6hi CD8 T cells and spleen CX3CR1+ CD8 T cells after resolved infection: Significantly regulated genes liver CXCR6hi CD8 T cells
Genes	log2 fold change	Regulation	pvalue	padj
Fos	2.48086	Up	7.06151e-20	3.03709e-17
Egr1	2.34858	Up	1.23204e-10	2.00993e-08
Ier5l	2.31692	Up	2.4665e-07	2.10252e-05
Actn2	2.26324	Up	5.26323e-11	8.89298e-09
Tnfaip3	2.24886	Up	8.65227e-33	9.09642e-30
Hic1	2.195	Up	1.41658e-07	1.2645e-05
Atp8a2	2.19483	Up	9.59446e-06	0.000639315
2900026A02Rik	2.13034	Up	1.09425e-06	8.48673e-05
Fosb	2.1248	Up	5.419e-07	4.38244e-05
Nr4a2	2.05132	Up	1.80954e-17	6.11495e-15
Xcl1	2.01881	Up	3.88323e-12	7.65481e-10
Cish	1.94565	Up	1.83532e-15	4.82384e-13
Osgin1	1.92605	Up	3.83358e-09	4.77281e-07
Cd160	1.91266	Up	1.91603e-20	8.63307e-18
Rgs2	1.87592	Up	3.60701e-13	7.7567e-11
Jun	1.86704	Up	6.38656e-12	1.23326e-09
Prrt1	1.85365	Up	0.000185887	0.00853818
Lilrb4a	1.83973	Up	4.14876e-10	6.13368e-08
Dusp1	1.82492	Up	5.34511e-35	8.42924e-32
Per1	1.78293	Up	8.85638e-06	0.000594319
Spry1	1.72531	Up	0.000194556	0.00885045
Ppp1r15a	1.6462	Up	8.05138e-16	2.30855e-13
Rgs1	1.62905	Up	1.88331e-33	2.22749e-30
Ptger4	1.58933	Up	2.31037e-07	2.02414e-05
Dusp2	1.58763	Up	1.26326e-40	2.98824e-37
Junb	1.56954	Up	1.85942e-63	1.75939e-59
Gzmb	1.56266	Up	3.84547e-38	7.27717e-35
D8Ertd82e	1.55973	Up	0.000363203	0.0153421
Fgl2	1.53183	Up	1.20567e-08	1.3581e-06
Abi3	1.47287	Up	4.66724e-06	0.000334556
Dusp6	1.4163	Up	0.000239179	0.0107256
Cxcr3	1.40838	Up	3.21186e-13	7.06758e-11
Bhlhe40	1.40291	Up	1.32056e-12	2.65854e-10
Plk3	1.39466	Up	0.000568659	0.0219618
Art2b	1.37133	Up	0.000123143	0.0060372
Nr4a1	1.35627	Up	3.79936e-06	0.000276535
Rtp4	1.33073	Up	5.53868e-05	0.00304692
Isg15	1.32259	Up	0.000990057	0.0341895
Socs3	1.30158	Up	0.00128173	0.0428541
Ccl4	1.2773	Up	6.79034e-51	3.21251e-47
Rpl36-ps3	1.26289	Up	0.000230302	0.0103767
Trbv12-1	1.25172	Up	3.86361e-06	0.000279065
Cd69	1.24729	Up	1.08169e-05	0.000705858
Cd7	1.23584	Up	5.0207e-23	2.37529e-20
Rgs3	1.2344	Up	0.000104986	0.00525595
Glrx	1.22284	Up	0.000370411	0.015577
Coq10b	1.20564	Up	0.00123745	0.0415203
Fosl2	1.19545	Up	0.000943783	0.0330941
Hbb-bs	1.17322	Up	0.000837546	0.0301421
Abcb1a	1.13986	Up	0.000408521	0.0168796
Gadd45b	1.13785	Up	0.000520874	0.0206214
Adgrg1	1.13139	Up	0.000655387	0.0248051
Trbj2-7	1.11705	Up	0.000617601	0.0235635
Plcxd2	1.10248	Up	0.000509923	0.0203582
Socs1	1.09561	Up	0.000142162	0.00665907
Lrrk1	1.09451	Up	8.51722e-05	0.00445248
Ccl3	1.08656	Up	2.57799e-18	9.03443e-16
Klf6	1.0835	Up	1.33414e-10	2.1396e-08
Zfp36l2	1.08	Up	2.89853e-05	0.00174687
Ly6a	1.06132	Up	1.05904e-06	8.35053e-05
Cxcr6	1.05144	Up	2.50624e-16	7.6497e-14
Traf1	1.05033	Up	3.72675e-06	0.000273353
Ifi27l2a	1.0456	Up	1.32154e-09	1.78634e-07
Chsy1	1.01145	Up	0.000862753	0.0306894
Serpina3g	1.00745	Up	8.28624e-06	0.000560031
Pnrc1	1.00076	Up	6.76072e-12	1.2794e-09
Atp2b1	-1.01544	Down	0.00013112	0.00630069
H2-Q10	-1.02382	Down	0.000261622	0.0114605
Pycard	-1.02588	Down	2.16882e-08	2.23059e-06
Apoe	-1.03596	Down	0.000797217	0.0291206
Kcnab2	-1.0485	Down	0.000127931	0.00623961
Gm8203	-1.05506	Down	4.5823e-05	0.00261191
S1pr4	-1.06193	Down	2.13407e-08	2.21896e-06
Iqgap2	-1.06378	Down	0.00153093	0.0497375
Lfng	-1.08162	Down	7.73599e-07	6.20321e-05
Spn	-1.09202	Down	3.28174e-08	3.23456e-06
Tnfaip8l2	-1.09244	Down	0.000104394	0.00525411
Nptn	-1.10503	Down	6.58637e-05	0.00354092
Racgap1	-1.11058	Down	0.000944345	0.0330941
Reep5	-1.15146	Down	6.03248e-10	8.64839e-08
Vim	-1.15568	Down	4.90217e-15	1.22064e-12
Wdr95	-1.17451	Down	0.00134363	0.0444526
Pik3r5	-1.17461	Down	1.31549e-05	0.000836425
Plek	-1.17574	Down	1.78468e-05	0.00111832
Klrk1	-1.17851	Down	3.72729e-11	6.53105e-09
Stk38	-1.19055	Down	0.00010893	0.00539629
Fam65b	-1.21564	Down	7.98768e-06	0.000543737
Add3	-1.21605	Down	0.000205325	0.00929561
Il17ra	-1.22311	Down	2.80015e-05	0.00170936
Atp11b	-1.23683	Down	1.31713e-05	0.000836425
Arhgef18	-1.25894	Down	0.000602116	0.0230657
Rgcc	-1.28639	Down	0.000929748	0.0328256
Tmem109	-1.29375	Down	0.000336774	0.0142895
AI467606	-1.32492	Down	5.64167e-09	6.75715e-07
Gna15	-1.33338	Down	1.04427e-07	9.59309e-06
Capn2	-1.34373	Down	0.000128987	0.00625887
Tagln2	-1.35109	Down	1.39496e-13	3.14264e-11
H2-DMa	-1.35473	Down	0.000120856	0.00595593
Lpin1	-1.37255	Down	8.79668e-05	0.00457331
Lef1	-1.37426	Down	7.75915e-06	0.000532008
Pde2a	-1.41219	Down	0.000751866	0.0277897
Capg	-1.41554	Down	2.43806e-07	2.09718e-05
Sgk1	-1.42169	Down	1.02314e-09	1.40303e-07
Lyz2	-1.42234	Down	3.72076e-09	4.69411e-07
Gprin3	-1.43342	Down	0.000536316	0.0210565
Cxcr4	-1.47011	Down	8.08666e-05	0.00425089
H2-Oa	-1.47671	Down	0.000983847	0.0340995
Cd81	-1.48494	Down	0.000846199	0.0302141
Klhl6	-1.50174	Down	8.44015e-07	6.71098e-05
Igkc	-1.50598	Down	1.25219e-05	0.000805999
Ighm	-1.51272	Down	4.91634e-05	0.00275257
Slco3a1	-1.54034	Down	0.000646782	0.0245777
Pxylp1	-1.54391	Down	0.000584453	0.0224801
Rara	-1.56426	Down	0.000140837	0.00662983
Ebf1	-1.56956	Down	0.00143397	0.0467868
Tppp3	-1.57542	Down	0.00107678	0.0368217
Bank1	-1.5927	Down	0.00132315	0.0440528
Lrrc75b	-1.59829	Down	0.000978566	0.0340411
Slc40a1	-1.60594	Down	0.00112718	0.0383648
Pkig	-1.61372	Down	0.000969221	0.0338405
Klrb1c	-1.61814	Down	0.000246559	0.0109528
Itgb1	-1.62628	Down	4.91766e-16	1.45409e-13
Ccl9	-1.62834	Down	0.000742948	0.0275677
Smpdl3b	-1.63237	Down	0.00010382	0.00525316
Ly6c1	-1.63627	Down	2.39631e-08	2.41211e-06
Ctsh	-1.63766	Down	0.000551824	0.0215759
Ahnak	-1.65638	Down	3.08678e-29	2.65519e-26
Sh3bp5	-1.65769	Down	0.000319702	0.0136852
Pld4	-1.66016	Down	0.000450975	0.0183139
Il6ra	-1.67083	Down	0.000759426	0.0279599
Klra9	-1.67131	Down	0.000523636	0.0206443
Rasa3	-1.6868	Down	3.63819e-10	5.46421e-08
Acss2	-1.69258	Down	5.7004e-06	0.000402516
Ly6c2	-1.70255	Down	4.77491e-34	6.45432e-31
Nfic	-1.71049	Down	9.17375e-05	0.00474328
Dok3	-1.72822	Down	0.000398002	0.0166633
Fcrla	-1.75502	Down	0.000132581	0.00633576
Anxa1	-1.75629	Down	0.000131181	0.00630069
Cd24a	-1.77311	Down	0.000102663	0.00522255
Arl4c	-1.78227	Down	6.51782e-10	9.20471e-08
Sema4b	-1.78311	Down	0.000321085	0.0136852
Apobec2	-1.78548	Down	0.000317452	0.0136533
Klf2	-1.79297	Down	2.82667e-14	6.85794e-12
Gm2a	-1.81402	Down	1.58242e-08	1.72102e-06
Atp1b3	-1.81474	Down	2.9419e-26	1.73977e-23
Tyrobp	-1.83732	Down	1.64858e-08	1.7726e-06
Cd83	-1.86735	Down	0.000133304	0.00633832
Rap1gap2	-1.87865	Down	4.8838e-05	0.00275062
Plbd1	-1.90537	Down	0.000107944	0.00537563
Fcer2a	-1.90947	Down	4.63461e-05	0.00262591
Flna	-1.91249	Down	2.17693e-10	3.37674e-08
Pdlim1	-1.93562	Down	3.55311e-05	0.00207528
Ccr7	-1.97199	Down	4.11878e-05	0.00237633
Blvrb	-1.97261	Down	5.74932e-05	0.00312644
Stard10	-1.97325	Down	4.03841e-07	3.32273e-05
Fcrl1	-1.97838	Down	6.44118e-05	0.00348265
Siglecg	-2.01731	Down	4.46612e-05	0.00256112
H2-DMb2	-2.04124	Down	1.74912e-08	1.83891e-06
Borcs7	-2.05978	Down	1.12943e-07	1.02757e-05
Fcmr	-2.08787	Down	1.07533e-08	1.22588e-06
I830127L07Rik	-2.09431	Down	1.04144e-05	0.000684312
Lmna	-2.09617	Down	6.09084e-06	0.0004269
S100a8	-2.11393	Down	9.05114e-08	8.4794e-06
Igkj2	-2.13132	Down	1.11763e-05	0.000724313
Iglc3	-2.15521	Down	6.06777e-11	1.00725e-08
Blnk	-2.16504	Down	6.14359e-06	0.000427431
Itgam	-2.18292	Down	7.0904e-06	0.000489704
Gm45552	-2.18541	Down	9.46095e-08	8.77643e-06
Klf3	-2.25087	Down	8.30173e-17	2.70866e-14
Zeb2	-2.26535	Down	1.04189e-19	4.28626e-17
H2-Aa	-2.27135	Down	7.2087e-32	6.82087e-29
Ms4a1	-2.28255	Down	3.92807e-08	3.83169e-06
As3mt	-2.30741	Down	1.28467e-08	1.43006e-06
Txndc5	-2.32188	Down	2.69569e-11	4.81258e-09
Cd79a	-2.3289	Down	2.67498e-06	0.000199296
H2-Ab1	-2.33417	Down	9.82048e-42	3.09738e-38
Sell	-2.35368	Down	4.90132e-09	6.0229e-07
Il18r1	-2.37882	Down	3.45592e-09	4.41891e-07
Klrg1	-2.38208	Down	3.86378e-14	8.91686e-12
Cd79b	-2.39759	Down	1.24474e-16	3.9259e-14
Tnfrsf13c	-2.44942	Down	7.37983e-08	7.1253e-06
Cmah	-2.47547	Down	8.11652e-08	7.75742e-06
Mzb1	-2.49186	Down	2.27632e-08	2.31597e-06
Gm10522	-2.5136	Down	2.94225e-07	2.48568e-05
Iglc2	-2.51377	Down	1.31452e-15	3.65823e-13
S100a9	-2.55567	Down	5.40187e-09	6.55288e-07
Sbk1	-2.56064	Down	2.21701e-07	1.9605e-05
Cd22	-2.59531	Down	1.68008e-08	1.78617e-06
Cd19	-2.61897	Down	3.57751e-10	5.45974e-08
H2-Eb1	-2.70422	Down	1.75666e-25	9.77734e-23
Spib	-2.73635	Down	6.37591e-09	7.448e-07
Fcgr2b	-2.81512	Down	7.72567e-10	1.075e-07
Kcnj8	-2.89519	Down	3.6725e-14	8.68729e-12
Ighd	-2.90711	Down	1.7028e-15	4.60339e-13
Cx3cr1	-2.95842	Down	5.27435e-27	3.32706e-24
Il18rap	-2.99815	Down	5.84236e-19	2.21122e-16
S1pr1	-3.24756	Down	3.60673e-28	2.62514e-25
S1pr5	-3.39912	Down	8.41271e-29	6.63342e-26
Cd74	-3.47394	Down	1.0504e-27	7.09917e-25
Ly6d	-3.65217	Down	6.58833e-25	3.28099e-22

## Sheet: supplementary Data Table V
DEGs between liver CX3CR1 CD8 T cells and liver CXCR6hi cells after resolved infection : Significantly regulated genes in CXCR6hi CD8 T cells
Genes	log2 fold change	Regulation	pvalue	padj
Xcl1	1.75838	up	6.02898e-11	1.26201e-08
Actn2	1.69665	up	1.24386e-08	1.784e-06
Plac8	1.63214	up	7.01787e-10	1.2353e-07
Abi3	1.60703	up	1.70652e-07	2.00258e-05
Cd160	1.5658	up	4.28181e-16	2.07267e-13
Ier5l	1.54283	up	2.5786e-05	0.00186647
Jun	1.53504	up	7.84267e-10	1.35e-07
2900026A02Rik	1.47916	up	4.75658e-05	0.00320345
Lag3	1.47325	up	3.19776e-05	0.00227217
Nr4a2	1.47163	up	9.22938e-12	2.38272e-09
Lilrb4a	1.42698	up	1.27489e-07	1.54282e-05
Osgin1	1.4061	up	1.02713e-06	0.000103313
Atp8a2	1.3862	up	0.000319157	0.0162623
Hic1	1.36033	up	6.36653e-05	0.00407829
Rflnb	1.31613	up	0.000631541	0.0281108
Itga1	1.28743	up	0.000645112	0.0283886
Myc	1.20472	up	0.000552953	0.024899
Slfn8	1.20394	up	0.00108526	0.0429207
Padi2	1.19095	up	7.17876e-05	0.00452029
Cish	1.18212	up	9.28941e-08	1.16043e-05
Cxcr3	1.16701	up	5.12614e-10	9.23302e-08
Cd7	1.15316	up	1.72857e-22	2.2313e-19
Dtx1	1.13987	up	0.00011339	0.0066531
Egr1	1.13877	up	0.000206621	0.0115128
Neurl3	1.13656	up	0.000181471	0.0102591
Ltb	1.13124	up	1.85829e-10	3.51035e-08
Ifi27l2a	1.0652	up	2.09902e-09	3.25139e-07
Rgs3	1.05886	up	0.000315776	0.0161966
Rtp4	1.04427	up	0.00054041	0.0244765
Ly6a	1.04374	up	3.24319e-07	3.64037e-05
Gimap1os	1.04324	up	0.000267535	0.0142901
Dusp1	1.03894	up	2.64331e-15	1.20426e-12
Lrrk1	1.01535	up	0.000101716	0.00615461
Art2b	1.00348	up	0.00121827	0.0476539
Ywhaq	-1.00584	down	2.3583e-05	0.00172312
AB124611	-1.01022	down	0.000290351	0.0152977
Rap1b	-1.01463	down	6.53676e-07	6.93523e-05
Emb	-1.01591	down	0.000830987	0.0351407
Il17ra	-1.02431	down	0.000239485	0.0129707
Klhl6	-1.02568	down	0.000896689	0.0367453
Emp3	-1.05807	down	7.78196e-15	3.01356e-12
Gm8203	-1.07196	down	1.0399e-05	0.000847794
Lgals1	-1.07368	down	2.71576e-32	2.10336e-28
Spn	-1.07695	down	2.88978e-08	4.06934e-06
Atp11b	-1.08793	down	6.18682e-05	0.00402663
Capn2	-1.09563	down	0.000840209	0.0351753
Lgals3	-1.11371	down	1.46499e-16	7.56423e-14
Capg	-1.114	down	3.73326e-05	0.00255877
Iqgap2	-1.12121	down	0.000168161	0.00964745
Tmem109	-1.12377	down	0.000636012	0.0281481
Rora	-1.13735	down	0.000351539	0.0175656
Reep5	-1.16613	down	8.11516e-10	1.36635e-07
Nptn	-1.17887	down	8.93587e-06	0.000736259
Borcs7	-1.18216	down	0.00123402	0.0480072
Acss2	-1.20353	down	0.000558981	0.0250249
Vim	-1.22026	down	1.41992e-17	7.8552e-15
Cdc25b	-1.22648	down	0.000339359	0.0170671
Klrb1c	-1.23194	down	0.00108259	0.0429207
Rap2a	-1.23476	down	0.00107103	0.0429207
Lef1	-1.23782	down	2.06792e-05	0.0015702
Car5b	-1.26048	down	0.00108618	0.0429207
Fam65b	-1.27546	down	8.43999e-08	1.10793e-05
Plek	-1.27647	down	3.43614e-07	3.80184e-05
Nfic	-1.28203	down	0.00066837	0.0292459
Atp2b1	-1.30436	down	4.9e-08	6.77282e-06
C230096K16Rik	-1.31063	down	0.00069336	0.0300307
Pogk	-1.35548	down	0.000435433	0.0212102
Slco3a1	-1.36532	down	0.000301583	0.0156763
S1pr4	-1.36627	down	1.22557e-13	3.79683e-11
Racgap1	-1.37392	down	3.16647e-06	0.000291956
Lpin1	-1.39275	down	8.60794e-06	0.000724658
Itgam	-1.41497	down	0.000227925	0.0124315
D1Ertd622e	-1.41691	down	5.60236e-05	0.00370857
Pik3r5	-1.42465	down	1.61609e-09	2.60762e-07
Pdlim1	-1.42647	down	0.000215075	0.0118982
Pde2a	-1.43833	down	5.3997e-05	0.00360523
Rgcc	-1.47935	down	7.3639e-06	0.000640824
Emp1	-1.49632	down	0.000103299	0.00620191
I830127L07Rik	-1.5041	down	9.88637e-05	0.00602913
Ddit4	-1.52655	down	8.75926e-06	0.000729468
Rara	-1.53137	down	1.41598e-05	0.00110775
Gna15	-1.56573	down	1.69506e-11	4.10256e-09
Tagln2	-1.58081	down	3.50112e-20	3.23103e-17
Mt1	-1.58907	down	1.06588e-05	0.000859921
Smpdl3b	-1.58983	down	8.04861e-06	0.000685017
Klf3	-1.59873	down	8.8593e-09	1.3454e-06
Cxcr4	-1.6083	down	8.78738e-07	9.07443e-05
Ahnak	-1.62741	down	1.64915e-27	4.25755e-24
Arl4c	-1.64764	down	1.69495e-09	2.67906e-07
Gm4208	-1.6525	down	5.66128e-06	0.000498257
Itgb1	-1.65498	down	8.81351e-18	5.25082e-15
Fcgr2b	-1.6776	down	1.40378e-05	0.00110775
Rap1gap2	-1.73767	down	4.54162e-06	0.000413822
As3mt	-1.76099	down	7.94586e-07	8.3163e-05
Gm10522	-1.80141	down	2.87215e-06	0.00026801
Ly6c2	-1.80951	down	7.64288e-18	4.93284e-15
Rasa3	-1.82347	down	1.30661e-13	3.89218e-11
Atp1b3	-1.83967	down	5.83008e-28	2.2577e-24
Zeb2	-1.85892	down	6.18074e-14	1.99458e-11
Flna	-1.86578	down	1.95713e-11	4.45822e-09
Sgk1	-1.88871	down	3.75459e-20	3.23103e-17
Gm45552	-1.90076	down	9.22275e-08	1.16043e-05
Ly6c1	-1.97164	down	4.36801e-14	1.47088e-11
Sbk1	-1.98017	down	2.69435e-07	3.06878e-05
Cmah	-2.01014	down	1.32596e-07	1.57993e-05
Klf2	-2.03706	down	1.75087e-19	1.23277e-16
Lmna	-2.03854	down	5.73039e-08	7.7863e-06
Txndc5	-2.14387	down	7.24546e-12	1.93504e-09
Kcnj8	-2.21696	down	2.90686e-10	5.36038e-08
Il18r1	-2.31004	down	1.76307e-11	4.13787e-09
Il18rap	-2.47214	down	5.35941e-15	2.30603e-12
Klrg1	-2.54908	down	5.90074e-20	4.57012e-17
Cx3cr1	-2.66896	down	6.26524e-24	9.70486e-21
S1pr5	-2.80844	down	1.25664e-21	1.39038e-18
S1pr1	-2.87639	down	1.34071e-24	2.59595e-21

## Sheet: supplementary Data Table VI
Residency-associated genes (identified by GSEA of CXCR6hi cells after resolved or during persistent infection with the core signaturee of tissue-resident memory CD8 T cells from gut, lung, and skin)
Genes	Log2 fold change (CXCR6hi cells, resolved)	Regulation	p value	padj	Log2 fold change (CXCR6hi, persistent)	Regulation	pvalue	padj
Egr1	2.34858	Up	1.23204e-10	2.00993e-08	1.79583	Up	6.82538e-06	0.000343836
Tnfaip3	2.24886	Up	8.65227e-33	9.09642e-30	2.09073	Up	1.71066e-24	8.22595e-22
Nr4a2	2.05132	Up	1.80954e-17	6.11495e-15	2.85097	Up	2.09407e-35	2.01392e-32
Xcl1	2.01881	Up	3.88323e-12	7.65481e-10	2.06769	Up	4.02376e-12	5.83114e-10
Cish	1.94565	Up	1.83532e-15	4.82384e-13	1.24018	Up	7.55066e-06	0.000374522
Rgs2	1.87592	Up	3.60701e-13	7.7567e-11	0.921137	Up	0.00250693	0.0565476
Per1	1.78293	Up	8.85638e-06	0.000594319	1.57171	Up	0.000402356	0.0125247
Rgs1	1.62905	Up	1.88331e-33	2.22749e-30	2.02522	Up	1.55175e-46	3.28318e-43
Junb	1.56954	Up	1.85942e-63	1.75939e-59	1.15561	Up	1.18532e-34	1.04496e-31
Aim2	1.47566	Up	0.00279585	0.0799224	1.69748	Up	0.00223231	0.0513382
Ctla4	1.40349	Up	0.00277458	0.0795547	2.04729	Up	2.63265e-05	0.00114612
Nr4a1	1.35627	Up	3.79936e-06	0.000276535	0.750733	Up	0.0223967	0.301443
Sik1	1.28325	Up	0.00561979	0.134961	0.825357	Up	0.120814	0.810461
Cd69	1.24729	Up	1.08169e-05	0.000705858	0.633728	Up	0.0504217	0.513075
Fosl2	1.19545	Up	0.000943783	0.0330941	1.61672	Up	6.54798e-06	0.000334643
Csrnp1	1.02774	Up	0.00389246	0.101461	1.0933	Up	0.0034871	0.0729051
Adam19	0.99102	Up	0.000447945	0.0182692	0.46288	Up	0.137247	0.846119
Neurl3	0.970149	Up	0.00173317	0.0548471	1.08561	Up	0.000645062	0.0189749
Il21r	0.954838	Up	3.54812e-05	0.00207528	0.922145	Up	0.0001516	0.00547364
Isg20	0.923816	Up	0.0158411	0.28463	0.893169	Up	0.0255444	0.331983
Vps37b	0.870692	Up	3.91745e-07	3.25148e-05	1.20009	Up	4.76262e-12	6.65438e-10
Inpp4b	0.869239	Up	0.0313889	0.45137	1.46062	Up	0.00032602	0.0105473
Chn2	0.867477	Up	0.0108833	0.223718	1.92815	Up	4.95373e-10	5.82284e-08
Cd244	0.860766	Up	0.00140257	0.0460802	1.18174	Up	3.29321e-05	0.00140479
Gbp9	0.825109	Up	0.0486762	0.572174	0.839292	Up	0.0598748	0.566561
Litaf	0.812226	Up	0.000997287	0.0343139	1.5809	Up	3.82491e-12	5.61996e-10
Ubc	0.710816	Up	1.41508e-10	2.23159e-08	0.646827	Up	8.46944e-07	5.23966e-05
Tigit	0.705592	Up	0.0385629	0.508901	1.43228	Up	5.37582e-06	0.000280152
Dgat1	0.681799	Up	0.152494	0.999856	0.976264	Up	0.0570459	0.548127
Gna13	0.649074	Up	0.0616828	0.670202	0.521684	Up	0.131892	0.836372
Tnfrsf1b	0.631915	Up	0.00970619	0.205458	1.60912	Up	7.88659e-13	1.24526e-10
Slc3a2	0.630039	Up	7.76226e-05	0.00410316	0.523361	Up	0.0017443	0.0418434
Ppp1r16b	0.610362	Up	0.130255	0.959121	1.0649	Up	0.00794401	0.141381
Nfil3	0.536799	Up	0.116076	0.93473	1.57933	Up	2.71469e-07	1.84095e-05
Gpr65	0.525776	Up	0.0885597	0.817514	0.894586	Up	0.0033826	0.0712838
Prdx6	0.50086	Up	0.0105538	0.219869	0.522009	Up	0.00983756	0.162105
Tox	0.433604	Up	0.0260691	0.396569	1.3989	Up	4.68907e-15	9.01921e-13
Tnfrsf9	0.3881	Up	0.0927715	0.8376	1.784	Up	3.33172e-22	1.13697e-19

## Sheet: supplementary Data Table VII
GSEA analysis between the significant differentially expressed genes in liver CXCR6high CD8 T cells during persistent infection compared to liver CXCR6high CD8 cells after resolved infection with Hobit and Blimp1 double-KO gene signature datasets
Gene	Log2 fold change(CXCR6hi, pesistent)	Regulation	Log2 fold change (CXCR6hi, resolved)	GSEA enrichment score	Core enrichment
Klri2	1.4226	Up	-2.67233	0.023083	Yes
Swap70	1.29715	Up	-1.09373	0.044916	Yes
Pdcd1	1.17208	Up	-1.38923	0.0644546	Yes
Lyn	1.16191	Up	-1.75824	0.0845585	Yes
Filip1	1.12194	Up	-2.45094	0.10366	Yes
Suox	1.01868	Up	-0.858501	0.11998	Yes
4930503L19Rik	1.0075	Up	-1.29435	0.137218	Yes
Ccr7	0.965716	Up	6.81985	0.153175	Yes
Havcr2	0.960766	Up	-1.78331	0.169664	Yes
Itm2a	0.893238	Up	0.998619	0.183684	Yes
Csf1	0.838913	Up	-1.64752	0.197131	Yes
Klra7	0.829711	Up	-2.24838	0.210975	Yes
Klrb1c	0.822586	Up	-2.20216	0.225128	Yes
Myo1e	0.750507	Up	-1.26224	0.23531	Yes
Bmf	0.750331	Up	-1.47797	0.248332	Yes
Fcer1g	0.73249	Up	-1.94236	0.26018	Yes
Abhd4	0.686841	Up	-0.94135	0.269257	Yes
Klra3	0.610513	Up	-2.95287	0.273795	Yes
Plekhg1	0.577889	Up	-4.76617	0.280054	Yes
Slc2a6	0.555423	Up	1.61059	0.286294	Yes
Zfp609	0.541591	Up	-0.893617	0.293778	Yes
Chst2	0.460038	Up	1.50748	0.286247	Yes
Yaf2	0.455359	Up	-1.00594	0.293285	Yes
Klre1	0.4553	Up	-1.91213	0.301125	Yes
Bmpr2	0.451555	Up	-0.971975	0.307911	Yes
Cited2	0.428963	Up	-0.728142	0.308928	Yes
Cd83	0.408032	Up	4.24765	0.309643	Yes
Slamf6	0.406801	Up	3.6772	0.315961	Yes
Mgat5	0.398233	Up	0.910278	0.319597	Yes
Fas	0.383096	Up	1.20156	0.320126	Yes
Peak1	0.370953	Up	-0.705324	0.321929	Yes
Bcr	0.370135	Up	-0.716576	0.328105	Yes
Ctss	0.362845	Up	0.937269	0.331868	Yes
Tgm2	0.35635	Up	10.1842	0.334901	Yes
Frmd4b	0.354645	Up	-1.91819	0.339881	Yes
Snx9	0.349709	Up	-2.1495	0.343911	Yes
Srgap3	0.344634	Up	-1.27045	0.346863	Yes
Pik3cg	0.342364	Up	-0.71011	0.351507	Yes
Sypl	0.305684	Up	-0.950902	0.338083	No
Igfbp4	0.298975	Up	7.01836	0.339564	No
Sytl3	0.284718	Up	-1.5823	0.334553	No
Il18r1	0.282806	Up	1.10937	0.338102	No
Pde3b	0.278313	Up	-0.663007	0.340336	No
Atf3	0.274046	Up	2.53249	0.341445	No
Prf1	0.266484	Up	-1.84398	0.341002	No
Itch	0.264856	Up	-0.748367	0.343991	No
Cd38	0.264295	Up	-1.72141	0.348331	No
Fcgr3	0.224549	Up	-2.71785	0.32126	No
Entpd1	0.207002	Up	-1.20608	0.306989	No
Adamts14	0.203357	Up	-2.26223	0.306872	No
Anxa1	0.198046	Up	-1.094	0.306291	No
Dennd3	0.190604	Up	-1.47108	0.302923	No
N4bp2	0.170079	Up	-8.59551	0.284488	No
Samd3	0.164384	Up	1.70374	0.280418	No
Ccr1	0.154582	Up	-1.367	0.272037	No
Aff3	0.134715	Up	5.16482	0.249588	No
Espn	0.129683	Up	1.86563	0.244607	No
Klra6	0.129301	Up	-2.83852	0.244502	No
Ccl4	0.124112	Up	-1.72802	0.241773	No
Emid1	0.120874	Up	-2.99867	0.239544	No
Adap1	0.095917	Up	0.79558	0.201216	No
Gata3	0.0900092	Up	-0.788127	0.195175	No
Capn3	0.0893466	Up	3.61997	0.195922	No
Sh3bp5	0.0864959	Up	1.04698	0.183701	No
Cd300lf	0.0860632	Up	4.0774	0.182908	No
Slc16a10	0.074683	Up	-1.33224	0.16362	No
Ptgr1	0.0741622	Up	-1.04753	0.16262	No
Mapk11	0.0724932	Up	2.38571	0.160355	No
Acsf2	0.0666252	Up	-0.838982	0.154898	No
Padi2	0.0636547	Up	-0.67449	0.147225	No
Hdac10	0.0503096	Up	1.03745	0.121828	No
Gas7	0.0393486	Up	-1.12935	0.103658	No
Gstm5	0.0357102	Up	-2.33498	0.0996419	No
Lztfl1	0.0192626	Up	-1.47871	0.0793309	No
Tcf7	0.0185743	Up	4.07264	0.0784171	No
Irf4	0.0130844	Up	1.40519	0.071783	No
B3gnt5	0.00376902	Up	2.08207	0.0589914	No
Atp6v0a1	0.00264377	Up	-1.18258	0.0570593	No
Gm7967	0.00231487	Up	3.66476	0.0466532	No
Tnp2	-0.000941197	Down	3.49259	0.0224391	No
Tuba8	-0.000969325	Down	4.04964	0.0162129	No
Cpne7	-0.0100627	Down	2.00269	-0.00166168	No
Btla	-0.0113883	Down	2.04094	-0.0033184	No
Tm6sf1	-0.0133451	Down	-1.06174	-0.00691915	No
Zcchc24	-0.0135307	Down	-1.01721	-0.008106	No
Mmp9	-0.0289726	Down	-3.52146	-0.0313391	No
Trib2	-0.041623	Down	1.8875	-0.0474915	No
Pou6f1	-0.0495327	Down	1.5439	-0.057449	No
Serpinb1a	-0.0544038	Down	2.50229	-0.0634895	No
Batf3	-0.060112	Down	10.9976	-0.0692456	No
Hpgds	-0.0619376	Down	-1.57971	-0.0737956	No
Rasa4	-0.0659093	Down	1.40198	-0.0818617	No
Gm4841	-0.0865377	Down	2.16838	-0.116829	No
Sytl2	-0.0865523	Down	-1.03128	-0.116687	No
Sema4f	-0.0917019	Down	1.23503	-0.121895	No
Htr1b	-0.0949706	Down	-2.68565	-0.127787	No
Chst11	-0.0979709	Down	-1.1833	-0.131094	No
Casp1	-0.103993	Down	0.924967	-0.136583	No
Sh3pxd2a	-0.104054	Down	-1.73716	-0.138733	No
Avil	-0.108384	Down	-2.76447	-0.14804	No
Qser1	-0.108384	Down	-1.49522	-0.149373	No
Csde1	-0.117084	Down	1.14491	-0.158344	No
Myo10	-0.137781	Down	-2.33216	-0.181543	No
Fam217b	-0.143446	Down	-1.8176	-0.187336	No
Itsn1	-0.14656	Down	-1.70736	-0.18881	No
Clcn5	-0.158337	Down	-0.981655	-0.199352	No
Casp4	-0.165405	Down	1.52201	-0.204207	No
Dusp16	-0.167596	Down	-1.21571	-0.203462	No
Nebl	-0.167596	Down	1.82156	-0.200553	No
B4galnt4	-0.169707	Down	-1.06369	-0.199586	No
Inpp4a	-0.174633	Down	0.829905	-0.202427	No
1700025G04Rik	-0.189952	Down	2.00136	-0.214831	No
Lta	-0.196305	Down	2.17467	-0.218285	No
Ass1	-0.212424	Down	1.25546	-0.229433	No
Nefh	-0.217203	Down	-2.37687	-0.230423	No
4933431E20Rik	-0.25098	Down	-3.16119	-0.25413	No
Crim1	-0.254816	Down	-1.00074	-0.25218	No
Ugcg	-0.256859	Down	-0.910634	-0.249267	No
Gm8369	-0.272966	Down	2.51569	-0.255903	No
Arhgef12	-0.274009	Down	-2.36167	-0.252322	No
Mvb12b	-0.276573	Down	-0.966666	-0.249191	No
Piezo1	-0.284893	Down	1.04636	-0.25049	No
Zfp46	-0.30194	Down	-1.62147	-0.256623	No
Prkcb	-0.306809	Down	-1.70326	-0.253832	No
Prdm1	-0.30913	Down	2.79915	-0.24958	No
Phf11b	-0.322999	Down	0.989109	-0.250217	No
Clec2i	-0.328494	Down	1.76464	-0.246741	No
Traf1	-0.341711	Down	0.755161	-0.247486	No
Cep85	-0.367796	Down	-2.47958	-0.253032	No
Idh2	-0.377212	Down	0.897818	-0.250503	No
Klf2	-0.396927	Down	2.72223	-0.250352	No
Ccdc64	-0.414773	Down	1.06852	-0.249087	No
Mast4	-0.415584	Down	-1.32318	-0.242184	No
Cyba	-0.416939	Down	0.655056	-0.235195	No
Pdlim1	-0.418443	Down	2.52323	-0.228489	No
Emb	-0.439344	Down	2.51366	-0.22723	No
Ehd3	-0.494948	Down	2.21482	-0.232301	No
Adam19	-0.538851	Down	-0.69377	-0.230057	No
Chsy1	-0.553902	Down	-0.916224	-0.222607	No
Ms4a4b	-0.582062	Down	1.29836	-0.215225	No
Abi3	-0.586789	Down	-1.26778	-0.205411	No
Zmiz1	-0.603098	Down	-0.756383	-0.197046	No
Mef2a	-0.694518	Down	-0.9693	-0.191915	No
Crtam	-0.708827	Down	2.49529	-0.180973	No
Sytl1	-0.759444	Down	1.0149	-0.169647	No
Ubxn11	-0.868558	Down	2.4526	-0.158157	No
Ly6c2	-0.935468	Down	2.37569	-0.143034	No
Lrrk1	-0.94224	Down	-1.24538	-0.126805	No
Rcbtb2	-1.0512	Down	-0.869252	-0.110724	No
Itga1	-1.19618	Down	-2.1273	-0.0908905	No
Gcnt2	-1.4005	Down	-1.75244	-0.0673256	No
Gramd3	-1.95136	Down	1.59453	-0.0342621	No
Ccr2	-1.98837	Down	-0.754008	0.000247474	No
