# Supplementary material for: A liver immune rheostat regulates CD8 T cell immunity in chronic HBV infection
Source: Nature. 2024 Jul 10;631(8022):867–75. doi: 10.1038/s41586-024-07630-7 (PMC11269190; doi:10.1038/s41586-024-07630-7)
Supplement: Supplementary file 4 — Source Data Figs. 1–4 and Source Data Extended Data Figs. 1–7. [file 41586_2024_7630_MOESM4_ESM.xlsx]

## Sheet: Fig.1
Fig.1 a: Bioluminsecense (p/s)
days post infection	Ad-CMV-GOL					Ad-TTR-GOL					uninfected
1	26271700	55463500	35266300	12179000	45561400	78571700	46063500	9786300	43779000	6721400	8730	10400	13300	5710	9370
46	11900	14600	13800	13800	12500	32978400	20276200	8114800	21784800	13479300	28500	16300	14700	22100	23100
Fig.1 d: CD45.1+ CXCR6+ and CX3CR1+ CD8 T cells in liver and spleen (E1 and E66)
two-way ANOVA with Tukey's multiple post test
	Ad-CMV-GOL									Ad-TTR-GOL
CXCR6+ liver	5848.77	19744.1	6874.34	40455.1	87000	171000	253000	165000	143000	6465	2638.85	10951.8	41115.7	120000	18200	5660	29700	19200
CX3CR1+ liver	n.a.	18901.3	2091.38	26229.9	99200	99500	152000	184000	80700	n.a.	21.4193	358.351	744.335	n.a.	454	83.1	1370	1020
CXCR6+ spleen	132.701	186.312	61.687	347.108	2190	1100	960	4290	3840	88.421	229.031	188.14	533.188	83.3	0	0	0	149
CX3CR1+ spleen	3848.34	265308	2159.04	661934	667000	290000	388000	506000	920000	442.105	305.375	250.853	853.101	4500	314	265	2310	1340
Fig1e, CD69 expression on CXCR6+ and CX3CR1+ CD45.1+ CD8 T cells in the liver nomalized to FMO ctrl (E66)
2way ANOVA with Tukey's multiple comparison test
	Ad-CMV-GOL					Ad-TTR-GOL
CXCR6+ liver	19.9456	15.7908	17.0459	14.063	16.3868	25.2722	28.1318	24.9427	25.9226	28.5043
CX3CR1+ liver	7.37054	6.73661	6.37946	6.9375	6.79911	n.a.	n.a.	n.a.	n.a.	n.a.
CX3CR1+ spleen	4.14414	4.60661	4.1021	4.38739	4.2012	n.a.	n.a.	n.a.	n.a.	n.a.
Fig. 1f: GzmB on CXCR6+ and CX3CR1+ CD45.1+ CD8 T cells (geometric mean/FMO) E24
two-way ANOVA with Tukey's multiple comparison test
	Ad-CMV-GOL						Ad-TTR-GOL
CXCR6+ liver	12.434	9.08176	6.41509	5.39623	8.97484	5.21384	3.61635	3.44025	4.65409	3.33962	4.08805	6.5283
CX3CR1+ liver	5.2956	5.83648	2.65409	2.33333	4.67296	4.10063	n.a.	n.a.	n.a.	n.a.	n.a.	n.a.
CX3CR1+ spleen	1.71069	2.01258	2.30189	1.69182	1.26415	1.1761	n.a.	n.a.	n.a.	n.a.	n.a.	n.a.
Fig.1 g: real-time impendance-based primary mouse hepatocyte kill assay
total killing - unspecific killing (no SIINFEKL); statistics: one-way ANOVA on AUCs with Tukey's multiple comparison test
time in h	CXCR6+, Ad-TTR-GOL, liver					CXCR6+, Ad-CMV-GOL, liver					CX3CR1+, Ad-CMV-GOL, liver					CX3CR1+, Ad-CMV-GOL, spleen
0	0	0	0			0	0	0	0		0	0	0	0		0	0	0	0
0.250278	-0.01	-0.35	-0.02			-0.64	-0.91	0.16	-0.75		0.05	-0.78	0.05	-1.42		0.23	-1.66	0.89	0.68
0.5	2.13	2.19	2.49			-0.58	0.45	0.45	0.3		-0.25	-1.27	-0.06	-1.6		-0.23	-1.75	0.44	0.24
0.750278	3.22	2.71	2.93			2.59	6.33	3.05	6.11		-0.97	-1.83	0.37	-1.54		-0.6	-0.56	0.29	-0.52
1.00028	3.53	2.72	2.85			7.69	14.09	8.29	16.03		-1.28	-1.88	1.27	-0.86		-0.78	0.35	0.43	-0.72
1.25056	3.98	2.76	2.54			14.16	21.38	16.21	28.31		-1.3	-1.41	2.37	0		-0.75	1.41	0.4	-0.62
1.50028	4.47	2.95	2.6			21.01	28.57	24.97	38.78		-0.97	-0.8	3.17	1.06		-0.82	2.57	0.63	-0.28
1.75056	4.58	3.35	2.8			26.97	35.57	32.01	47.07		-0.75	0.22	4.11	2.53		-0.71	3.67	0.89	0.32
2.00083	5.39	3.78	2.57			31.86	41.17	37.85	53.01		-0.08	1.36	5.86	4.54		-0.15	5.17	1.52	1.41
2.25083	6.31	4.34	2.86			36.08	45.99	42.56	58.03		0.82	2.75	7.48	6.88		0.71	6.86	2.17	2.57
2.50056	6.94	4.86	3.07			39.35	50.28	46.37	61.77		1.76	4.08	9.32	9.06		1.59	8.64	2.86	3.59
2.75083	8.12	5.24	3.41			42.28	53.54	49.44	64.77		2.64	5.72	11.47	11.65		2.39	10.34	3.8	5.19
3.00111	8.81	5.69	3.62			44.55	56.45	52.2	67.17		3.59	6.96	12.74	13.49		3.07	12.21	4.8	6.62
3.25111	9.81	6.36	4.03			46.55	58.89	54.49	69.06		4.89	8.32	14.31	15.37		3.67	14.05	5.65	8.39
3.50083	10.7	6.59	4.36			48.41	61.11	56.56	70.29		5.94	10.01	15.78	17.22		4.32	15.81	6.66	9.86
3.75111	11.34	6.79	4.8			49.91	62.69	58.26	71.53		6.95	11.42	16.99	19.03		5.09	17.42	7.8	11.38
4.00139	11.89	7.01	5.32			51.11	64.09	59.72	72.15		7.87	12.79	18.27	20.62		5.8	19.2	9.13	12.74
4.25139	12.11	7.21	5.3			52.33	65.56	60.9	72.87		9.08	14.32	19.49	22.45		6.5	20.59	10.04	14.07
4.50111	12.59	7.4	5.77			53.22	66.46	62.04	73.49		10.05	15.49	20.63	23.85		6.9	22.02	11.34	15.37
4.75139	13.07	7.88	6.01			54.15	67.38	62.91	74.05		11.03	16.57	21.68	25.34		7.53	23.5	12.33	16.5
5.00139	13.59	7.98	6.54			54.76	68.07	63.69	74.54		11.89	17.8	22.65	26.63		7.96	24.7	13.34	17.64
5.25167	14.3	8.22	7.13			55.17	68.67	64.34	74.78		12.83	18.84	23.62	28.12		8.25	26.19	14.34	18.78
5.50139	14.63	8.24	7.27			55.47	68.98	64.74	74.81		13.51	19.68	24.42	29.25		8.85	27.58	15.42	19.86
5.75167	14.46	8.02	7.14			55.87	69.51	65.2	75.17		14.26	20.41	25.35	30.36		9.14	28.93	16.3	20.9
6.00167	14.68	8.04	7.19			56.14	69.95	65.57	75.29		15.15	21.35	26.31	31.59		9.57	30.09	17.44	21.92
6.25195	14.73	8.04	7.2			56.39	70.3	65.99	75.43		15.93	22.13	27.07	32.67		10.1	31.21	18.61	23.11
6.50167	15.06	8	7.25			56.58	70.59	66.42	75.55		16.58	23.32	27.93	33.69		10.63	32.25	19.43	23.9
6.75195	15.19	7.86	7.23			56.91	70.95	66.79	75.77		17.31	24.21	28.93	34.76		11.34	33.28	20.43	24.65
7.00195	15.45	7.45	7.22			56.97	71.2	67.02	75.84		17.87	25.08	29.81	35.58		11.64	34.07	21.06	25.53
7.25222	15.51	6.69	7.46			57.12	71.27	67.29	75.92		18.7	25.76	30.52	36.34		11.97	34.87	21.77	26.41
7.50195	15.64	6.62	7.67			57.43	71.56	67.45	76.1		19.14	26.52	31.18	37.13		12.38	35.68	22.51	27.13
7.75222	15.69	6.28	7.59			57.23	71.53	67.48	75.89		19.88	27.32	31.77	37.95		12.63	36.4	23.05	28.06
8.00222	15.9	5.91	7.57			57.4	71.7	67.62	75.87		20.65	28.01	32.58	38.99		12.88	37.18	23.85	28.99
8.2525	15.84	5.62	7.67			57.45	71.77	67.86	75.97		21.16	28.43	33.02	39.74		13.32	37.94	24.55	29.65
8.50278	15.85	5.06	7.47			57.5	71.69	67.87	75.88		21.73	28.91	33.6	40.61		13.61	38.7	25	30.27
8.75306	15.74	4.45	7.24			57.5	71.72	67.94	75.87		22.17	29.39	34.11	41.15		13.83	39.35	25.63	30.78
9.00361	16.1	4.45	7.63			57.68	71.81	68.13	75.86		22.6	29.65	34.42	41.72		14.18	40.29	26.31	31.65
9.25389	16.34	4.55	7.43			57.72	71.82	68.32	75.88		23.22	30.2	35.08	42.53		14.5	40.85	26.96	32.44
9.50417	16.6	4.49	7.63			57.56	71.67	68.29	75.63		23.73	30.83	35.45	43.29		14.52	41.4	27.26	32.92
9.75444	16.55	4.48	7.45			57.42	71.58	68.31	75.45		23.96	31.08	35.7	43.81		14.62	41.77	27.52	33.58
10.0044	16.54	4.24	7.46			57.25	71.62	68.23	75.33		24.64	31.32	36.1	44.47		14.86	42.35	27.99	34.34
10.2547	16.68	4.02	7.25			57.29	71.54	68.3	75.17		25.13	31.79	36.33	45.01		15.15	42.93	28.37	34.88
10.505	16.36	3.94	6.82			57.2	71.53	68.27	75.03		25.6	32.2	36.73	45.6		15.12	43.39	28.81	35.55
10.7553	16.52	3.6	6.68			57.03	71.35	68.17	74.81		26.05	32.77	37.25	46.18		14.95	43.87	29.12	36
11.0053	16.75	3.5	6.52			57.11	71.39	68.11	74.68		26.5	33.19	37.65	46.68		15.17	44.43	29.58	36.51
11.2556	16.5	2.98	6.28			57.11	71.31	68.11	74.63		26.99	33.4	37.74	47		15.32	44.87	29.8	37.03
11.5058	16.72	2.81	6.2			57.03	71.28	68.08	74.31		27.28	33.55	37.91	47.36		15.21	45.33	30.13	37.4
11.7561	16.97	2.9	6.18			56.9	71.17	68.09	74.3		27.67	33.76	38.2	47.78		15.6	45.77	30.34	38.11
12.0061	17.16	2.86	5.97			56.81	70.94	67.93	74.03		28.01	33.92	38.57	48.2		15.62	46.12	30.54	38.39
12.2564	17.17	2.79	5.9			56.81	70.95	67.83	73.99		28.16	33.96	38.75	48.33		15.56	46.6	30.81	38.83
12.5067	17.24	3.01	6.02			56.68	70.86	67.66	73.69		28.63	34.41	38.97	48.68		15.33	46.86	30.89	39.14
12.7569	17.48	3.3	6			56.51	70.78	67.65	73.5		28.94	34.65	39.23	48.91		15.27	47.17	31.34	39.51
13.0069	17.67	3.43	6.18			56.13	70.38	67.4	73.14		29.29	34.86	39.5	49.35		15.36	47.39	31.37	39.98
13.2572	17.55	3.24	5.78			55.99	70.23	67.04	72.82		29.65	35	39.73	49.6		15.4	47.66	31.67	40.41
13.5067	17.78	3.39	5.81			56.12	70.21	67.13	72.7		30.19	35.41	40.02	49.96		15.07	48.13	31.72	40.97
13.7567	18.13	3.73	6.1			55.96	69.95	66.97	72.56		30.29	35.5	39.98	50.08		14.95	48.33	31.99	41.25
14.0064	18.36	3.96	6.4			55.76	69.73	66.74	72.2		30.58	35.64	40.29	50.19		15.06	48.61	32.07	41.72
14.2564	18.3	4.2	6.27			55.55	69.46	66.54	71.93		30.69	35.73	40.46	50.45		15.31	49.01	32.32	42.13
14.5067	18.66	4.42	6.62			55.28	69.23	66.34	71.64		30.82	35.93	40.52	50.51		15.05	49.01	32.21	42.2
14.7569	18.4	4.28	6.58			55.38	69.18	66.16	71.64		31.06	36.16	40.7	50.75		15.18	49.24	32.48	42.62
15.0069	18.52	4.37	6.45			55.21	69.2	66.17	71.49		31.43	36.37	40.82	50.93		15.03	49.27	32.61	42.8
15.2572	18.41	4.18	6.01			55.15	68.94	66.01	71.24		31.91	36.74	41.03	51.1		15.07	49.4	32.53	42.99
15.5075	18.42	4.45	6.09			55.06	68.82	65.78	70.99		32.07	37.05	41.13	51.25		14.65	49.37	32.41	42.86
15.7578	18.77	4.63	6.47			54.88	68.51	65.51	70.7		32.3	37.18	41.11	51.49		14.73	49.7	32.47	43.09
16.0083	18.9	4.88	6.57			54.92	68.36	65.4	70.54		32.58	37.41	41.36	51.7		14.71	49.73	32.53	43.27
16.2586	18.6	4.73	6.36			54.79	68.46	65.34	70.47		32.61	37.52	41.45	51.84		14.73	49.64	32.43	43.54
16.5089	18.61	4.87	6.51			54.66	68.38	65.32	70.5		32.86	37.62	41.5	51.98		14.85	49.93	32.63	43.97
16.7592	18.8	5.35	6.65			54.61	68.07	65.18	70.29		32.92	37.64	41.44	52.08		14.95	50.17	32.74	44.14
17.0097	18.95	5.32	6.84			54.48	67.99	65.05	70.06		32.95	37.66	41.41	51.94		14.69	50.01	32.71	44.32
17.2595	18.95	5.55	6.69			54.24	67.61	64.65	69.82		33.02	37.66	41.42	51.96		14.88	50.16	32.76	44.55
17.5097	18.88	5.24	6.58			53.89	67.37	64.41	69.46		32.77	37.56	41.27	51.8		15.1	50.3	32.66	44.78
17.76	18.85	5.16	6.23			53.47	66.92	64.03	69.2		32.77	37.44	41.27	51.74		15.22	50.47	32.77	44.92
18.01	19.15	5.45	6.37			53.5	66.8	63.87	68.92		32.78	37.47	41.26	51.7		15.15	50.72	32.84	45.17
Fig. 1n: 41BB expression (E76a)
liver; two-way ANOVA with Tukey's multiple comparison test
	Ad-CMV-GOL					Ad-TTR-GOL
CXCR6+CD45.1+	1	1.13461	1.39423	0.873077	0.607692	5.28846		5.75962	7.68269	4.125
CX3CR1+CD45.1+	0.874126	1.02098	5	0.558042	0.435664	n.a.	n.a.	n.a.	n.a.	n.a.
CXCR6+CD45.1neg	0.891304	0.700725	1.24638	0.680435	0.586956	2.02899	1.76087	1.6087	2.46377	1.84058
CX3CR1+CD45.1neg	0.934911	0.804734	1.01775	0.656805	0.597633	1.04142	0.686391	0.662722	1.02959	0.923077
spleen; two-way ANOVA with Tukey's multiple comparison test
	resolved					persistent
CX3CR1+CD45.1+	0.495298	0.075131	0.944619	0.093103	0.196447	0.147335	-0.77743	1.78683	1.68234	1.34796
CX3CR1+CD45.1-	0.360502	0.247649	1.07628	0.375131	0.334378	1.00418	1.22257	1.18077	1.15987	1.32706

## Sheet: Fig.2
Fig. 2a: HBeAg after Ad-HBV infection (E72)
statistics: two-way ANOVA with Sidak's multiple comparison test
d.p.i.	10^7 IU Ad-HBV						10^8 IU Ad-HBV
0	0	0	0	0	0	0	0	0	0	0	0	0
8	7.98	6.84	4.56	8.93	17.48	8.36	324.71	338.2	374.68	459.42	477.85	460.37
28	6.27	5	3.61	7.6	11.78	6.65	287.85	336.3	400.9	515.66	519.46	429.21
44	1.14	5.51	0.19	7.22	11.02	0	312.17	363.47	369.36	539.41	491.91	422.37
Fig. 2d: frequency of CXCR6 and CX3CR1-expressing CD45.1 Cor93 CD8 T cells
E72, two-way ANOVA with Sidak's multiple comparison test
liver	10^7 IU Ad-HBV						10^8 IU Ad-HBV
CXCR6	14.7	9.7	60	60.8	71.5	62	66.7	76.6	71.6	78.9	64.6	81
CX3CR1	38.6	43.3	31.7	12.4	3.66	24.9	0	3.22	4.12	5.26	3.7	1.45
CXCR6+CX3CR1	37.1	35.1	3.68	17.5	19.4	8.18	0	16.7	13.9	10.5	17.5	12.9
spleen	10^7 IU Ad-HBV						10^8 IU Ad-HBV
CXCR6	0.73	0	0.85	2.63	2.99	1.41	7.69	20.7	7.14	0	16.7	33.3
CX3CR1	80.7	60.2	93.2	50	53.7	80.5	38.5	34.5	42.9	0	33.3	28.1
CXCR6+CX3CR1	0.24	0	0	0	0	0.19	0	3.45	0	20	5.56	7.02
Fig.2e: CD69 on HBc-specific CD8 T cells normalized to FMO control
(E72) one-way ANOVA with Tukeys' multiple comparison test
	10^7 IU Ad-HBV						10^8 IU Ad-HBV
CXCR6+ liver	4.38713	5.26399	5.72668	4.54011	5.65765	4.88526	n.a.	9.13571	8.0551	8.32143	7.0602	8.92755
CX3CR1+ liver	3.3817	3.56585	1.92411	3.59375	5.70089	1.45424	n.a.	n.a.	n.a.	n.a.	n.a.	n.a.
CX3CR1+ spleen	3.49209	3.6239	2.04569	3.80668	3.86116	2.23726	n.a.	n.a.	n.a.	n.a.	n.a.	n.a.
Fig.2f: GzmB expression by HBc-specific CD45.1+CD8 T cells normalized to isotype control
(E72) two-way ANOVA with Tukey's multiple comparisons test
	10^7 IU Ad-HBV						10^8 IU Ad-HBV
CXCR6+ liver	60.8429	28.8086	57.3971	40.94	30.7857	69.1286	5.39143	5.99714	5.39714	6.20857	4.74	6.78857
CX3CR1+ liver	52.0143	36.0914	10.7714	24.4886	23.2657	15.1743	n.a.	n.a.	n.a.	n.a.	n.a.	n.a.
CX3CR1+ spleen	49.3213	21.7873	27.2398	38.3032	37.8959	25.8145	n.a.	n.a.	n.a.	n.a.	n.a.	n.a.
Fig. 2h, IFNg and TNF expression by liver HBc-specific CD8 T cells
E84, two-way ANOVA with Tukey's multiple comparisons test
	10^7 IU Ad-HBV					10^8 AdHBV
ctrl	0.9	0.32	0.86	0	0.85	0.84	1.1	1.67	1.14	0.71
core93-100 peptide	30.56	57.4	49.56	26.91	26.73	1.54	3.85	2.04	1.88	0
Fig.2p, 41BB expression by CD45.1+ Hbcore-specific CD8 T cells normalized to FMO control
(E84c), one-way ANOVA with Tukey's multiple comparisons test
	10^7 IU Ad-HBV					10^8 IU Ad-HBV
CXCR6+, liver	1.67929	1.52778	1.11616	0.969697	1.28788	2.0202	2.95454	2.9798	2.19697	3.13131
CX3CR1+, liver	1.11801	1.75155	1.30435	1.24224	0.770186	n.a.	n.a.	n.a.	n.a.	n.a.
CX3CR1+, spleen	1.25899	1.10072	1.34532	0.892086	0.506475	n.a.	n.a.	n.a.	n.a.	n.a.

## Sheet: Fig.3
accompanying Fig.3b: clinical patient data
Patient ID	Age	Diagnose	Therapy	Viral Load [IU/ml]	HBeAg [PEIU/mL]	anti-HBe [PEIU/mL]	HBsAg [PEIU/mL]	anti-HBs [PEIU/mL]	ALT [U/ml]	AST [U/ml]	g-GT [U/l]	bilirubin [mg/dl]	albumin [g/dl]	fibrosis scan [kPa]
1	29	cHBV	none	31	neg	nd	nd	neg	19	23	10	0.3	4.7	NA
2	53	cHBV	none	1795	neg	nd	nd	neg	46	31	27	0.3	4.7	5
3	44	cHBV	none	915	neg	nd	nd	neg	28	nd	15	0.3	4.7	4.9
Fig.3d: CD3 staining and CXCR6 RNAscope
patient nr	HBV	percentage of CXCR6 positive T cells	comment
1	pos	0.0588235
2	pos	0.0892857
3	pos	0.027027
4	pos	0.0555556
5	neg	0	control
6	pos	0.142857
7	pos	n.a.	T cells below 10 per field, therefore not analysed
8	pos	n.a.	T cells below 10 per field, therefore not analysed
9	neg	0	control
10	pos	0.0769231
11	pos	0.0689655
12	pos	0.117647
13	neg	0	control
15	pos	n.a.	T cells below 10 per field, therefore not analysed
17	neg	0	control
18	pos	0.153846
19	pos	n.a.	T cells below 10 per field, therefore not analysed
20	pos	n.a.	T cells below 10 per field, therefore not analysed
21	neg	0	control
22	pos	0.0909091
23	pos	0.0588235
Fig. 3e: expression of Crem and Crem-target genes
	Hepatitis		HBeAg-negative		Functional Cure
	CXCR6-	CXCR6+	CXCR6-	CXCR6+	CXCR6-	CXCR6+
CREM	-0.0798618	0.466885	-0.0512608	0.438158	-0.00640705	0.0283122
CALCB	-0.0749532	0.312545	-0.0205458	0.135037	0.022003	-0.118099
TULP4	-0.0812655	0.475091	-0.0200389	0.171285	0.00539971	-0.0238609
C1QTNF6	-0.0505615	0.295591	-0.0195363	0.166989	-0.00585349	0.0258661
AREG	0	0	-0.0219434	-0.0499376	-0.0192039	-0.0499376
TNFRSF9	-0.0345092	0.201746	-0.0335435	0.286717	-0.00142681	0.00630496
SFT2D2	-0.0515855	0.301577	-0.0355924	0.304231	-0.0303589	0.134154
EPDR1	-0.0639002	0.28972	0	0	0	0
CCRL2	0.0288429	-0.16862	-0.0304873	0.153849	0.024206	-0.106964
IRF7	0.000181518	-0.00106118	-0.0262204	0.224122	0.0152278	-0.0672902
GLRX	0.000309623	-0.0018101	-0.047923	0.409627	0.0161759	-0.0714798
FOS	-0.0161933	0.0946686	-0.0397611	0.339863	-0.0706902	0.312374
TSPAN31	0.0294982	-0.172451	-0.0396925	0.339277	0.00069058	-0.00305162
CCR5	-0.0361305	0.211224	-0.0810829	0.693066	-0.119752	0.529176
PAG1	-0.0506728	0.296241	-0.01422	0.121548	-0.0442743	0.195644
number of patients	chronic HBV patients	patients with CREM signature	percentage of patients with CREM signature
21	16	11	0.6875

## Sheet: Fig. 4 
Fig.4b, GzmB expression by CXCR6+ antigen-specific CD8 T cells normalized to resolved condition
E221214+E230208 HW; one-way ANOVA with Brown-Forsythe test; resolved = Ad-CMV-GOL, persistent = Ad-TTR-GOL
CXCR6+, persistent	CXCR6+, resolved > persistent	CXCR6+ persistent > resolved
0.322945	0.586391	1.47751
0.288073	0.590463	1.44534
0.312548	0.684123	0.750288
		1.05006
		0.942517
Fig.4e, contact area between CD146+ LSECs and CD45.1+ T cells
E117, unpaired t-test
resolved (Ad-CMV-GOL)	persistent (Ad-TTR-GOL)
355.93	190.94
15.87	564.65
2.38	95.74
286.12	63.45
277.2	319.03
381.08	347.61
108.78	165.29
43.21	453.08
6.91	28.78
260.06	169.26
328.51	316.3
130.65	58.1
363.31	112.73
141.44	288.93
58.78	698.1
303.3	895.96
82.25	325.67
24.6	515.37
4.12	94.89
40.02	591.73
4.23	700.14
311.32	661.97
77.97	76.77
211.07	203.23
0.23	429.36
266.36	112.9
165.38	84.76
166.32	128.91
235.83	144.75
317.39	277.3
324.27	339.72
207.13	291.35
37.38	227.87
41.18	684.63
36.36	136.82
25.46	574.52
30.33	299.16
64.52	230.33
78.86	91.77
456.21	81.3
78.26	614.62
0.76	177.16
381.61	3.11
254.1	385.42
394.93	568.57
0.14	2.2
14.7	217.8
93.46	123.8
357.54	430.64
397.41	674.36
306.7	93.65
35.36	324.49
0.01	41.19
44.44	60.29
36.58	379.62
149.07	240.03
247.88	585.24
145.76	254.38
346.6	116.02
108.47	441.09
19.15	323.33
11.56	608.03
3.49	902.81
17.62	114.39
1.42	689.55
16.47	85.33
112.06	691.9
107.3	1023.51
60.51	871.34
91.97	571.46
129.05	784.49
29.3	132.25
74.98	334.06
170.09	297.15
170.53	558.74
47.11	93.03
415.93	125.55
26.6	328.92
124.63	573.31
242.22	68.41
14.53	586.46
419.23	176.83
26.88	767.3
142.03	268.58
151.29	136.94
66.55	50.78
311.96	172.15
84.48	197.06
66	394.66
93.62	87.36
62.56	308.93
249.05	205.08
203.86	138.12
70.14	75.98
310.25	395.67
382.45	52.81
92.65	440.56
10.13	244.83
20.41	650.51
448.63	40.56
123.3	688.47
324.06	147.73
178.31	139.04
104.54	232.27
204.31	190.09
84.69	695.81
226.77	467.84
7.45	153.63
341.76	222.15
21.66	133.78
28.71	287.35
15.76	603.96
234.53	199.2
355.35	134.42
73.79	253.45
166.52	79.86
97.6	537.34
365.16	91.64
326.28	95.61
18.82	480.68
52.73	1000.53
21.45	306.8
208.78	160.9
264.55	237.3
286.62	432.78
228.56	88.38
47	79.78
220.98	177.52
30.35	540.77
141.66	197.45
347.34	199.07
356.29	491.64
136.87	906.28
158.63	342.48
3.59	110.05
15.05	75.29
359.45	224.62
349.02	174.98
31.14	167.27
59.53	140.64
327.75	95.05
156	396.55
154.88	260.21
1.92	108.38
280.93	177.08
0.41	97.63
124.02	164.99
13.32	181.48
124.11	707.34
230.93	509.19
7.01	342.14
130.19	385.26
21.6	137.54
10.32	87.72
17.11	327.39
386.5	113.54
254.27	856.72
287.5	615.75
294.04	136.83
288.99	503.76
204.47	179.82
254.74	83.88
321.44	276
286.06	452.2
246.7	225.21
60.81	52.48
33.52	472.6
47.4	456.65
35.07	381.33
68.95	391.34
64.61	97.26
4.46	751.35
1.49	134.29
1.14	172.87
75.13	384.07
64.07	611.42
0.51	869.15
69.7	164.41
225.19	818.97
0.31	791
0.65	422.13
130.47	23.69
0.52	979.67
1.72	119.94
369.01	498.73
2.36	143.46
262.46	204.28
88.38	383.14
60.26	12.86
541.58	353.46
1.24	138.44
156.8	183.08
630.74	516.28
12.29	519.63
267.2	116.98
64.72	559.63
263.72	271.38
138.7	139.87
2.21	746.35
253.31	84.88
358.09	579.62
40.49	109.51
215.5	1258.91
46.57	933.83
150.79	977.74
68.34	599.47
161.85	467.57
426.64	309.27
315.54	210.79
33.83	1107
497.32	712.01
344.99	134.62
11.42	30.28
170.02	626.19
135.65	486.43
409.32	934.49
107.54	184.1
108.9	770.79
8.5	97.03
2.08	113.56
17.45	148.91
374.11	719.84
104.41	805.46
7.91	61.04
333.96	241.89
394.83	633.43
71.36	294.74
80.59	210.98
41.73	762.76
513.03	688.47
344.27	523.16
92.14	452.74
17.75	427.02
59.45	822.95
148.12	395.3
110.45	778.59
4.93	484.02
0.18	430.15
102.92	93.06
46.71	197.49
346.27	794.41
15.4	525.87
51.57	1319.88
288.37	73.09
267.4	568.58
125.09	574.05
86.95	113.74
113.65	428.38
293.85	494.41
56.72	100.21
338.75	510.54
101.18	170.88
10.93	650.4
55.29	235.98
211.3	624.52
45.43	76.22
94.13	274.67
114.24	514.74
4.04	348.02
82.2	539.06
149.97	492.51
364.16	728.59
41.59	832.53
320.06	90.98
81.92	6.35
250.69	167.2
193.21	121.93
247.18	610.42
110.37	93.19
92.43
262.34
51.3
254.31
116.57
326.97
94.98
294.7
Fig.4h, pPKA by liver CD45.1+ CD8 T cells
(E66 and E76a) two-way ANOVA with Tukey's mulitple comparison test
	Ad-CMV-GOL CD45.1+					Ad-TTR-GOL CD45.1+
CXCR6+	11.5641	10.5641	11.1026	8.5641	11.282	13.2564	17.8718	25.641	16.3077	22.1026
CX3CR1+	8.13354	7.13202	7.22307	6.23672	8.17906	n.a.	n.a.	n.a.	n.a.	n.a.
Fig.4 j
Co-culture of CD8 T cells with LESCs, hepatocytes, DCs: GeoMean pS114 pPKA/ 0h (E139)
statistics: two-way ANOVA with Tukey's multiple comparison test
LSEC				Hepatocytes				DC
26.5542	34.7276	31.9641	26.0122	16.0924	15.4969	17.8523	16.5575	16.6846	18.0898	15.5739	15.3497
Fig.4l GzmB expression in T cell LSEC coculture
statistics: unpaired t-test
ctrl				LSECs
15.6779	28.116	18.4672		2.83817	2.7145	2.74809	2.65343
Fig. 4n: pPKA;
(E91) paried t-test
DMSO	Fsk
923	1355
970	1264
726	959
Fig4n: 4-1BB expression on CXCR6+ CD45.1+ CD8 T cells
(E91) paired t-test
DMSO	Fsk
1301	1448
1292	1372
1276	1428
1281	1422
Fig4n: GzmB expression after Fsk ex vivo on CXCR6+ CD45.1+ CD8 T cells
E99, paired t-test
DMSO	Fsk
5.88114	4.11111
5.6615	3.91473
6.12145	4.09819
4.77261	4.3385
3.64083	2.85788
Fig4o: IFNg expression on CXCR6+ CD45.1+ CD8 T cells
(E91) two-way ANOVA with Tukey's multiple comparison test
	medium				peptide
DMSO	0.61	1.3	0.34	1.61	85.1	81.6	83.7	88.2
Fsk	1.39	0	0.36	1.32	12.7	15.6	20	29.5
Fig.4p: real-time impedance-based cytotoxicity monitoring of CXCR6+ CD45.1+ CD8 T cells
E106b; statistics: paired t-test on AUCs
time (h)	Ad-CMV-GOL + DMSO				Ad-CMV-GOL + Fsk
0	0	0	0	0	0	0	0	0
0.25	-0.5425	-0.9325	-0.5525	-0.1625	0.2875	-0.5825	-0.3125	0.3975
0.5	0.47	0.81	1.38	1.05	-0.0325	-1.0925	-0.2125	-0.7425
0.75	4.2775	4.8975	4.5075	3.7275	0.64	-0.82	0.48	-0.63
1	8.1825	9.7225	9.3125	7.2225	1.6325	-0.0075	1.2525	0.2925
1.25	12.8725	14.1125	13.5825	10.8925	2.4925	0.4925	1.7625	0.8125
1.5	17.54	18.88	17.91	14.08	3.3825	1.2325	2.6225	1.0025
1.75	21.96	23.38	21.24	16.9	3.9125	2.0325	3.2325	1.4225
2	25.725	27.355	24.495	20.315	4.8425	3.0625	3.9425	2.5825
2.25	29.065	30.615	27.745	23.225	5.3825	3.6525	4.5725	3.5525
2.5	32.3525	33.6425	30.3825	25.5325	6.145	3.775	5.415	4.385
2.75	35.0025	36.6425	32.4025	27.8725	6.96	4.71	6.23	5.43
3	37.525	38.925	34.285	29.905	7.32	5.31	6.93	6.26
3.25	39.9825	41.5425	36.1325	31.9525	7.8675	5.7175	7.4475	7.1275
3.5	42.095	43.595	37.535	33.635	8.11	6.3	7.68	7.67
3.75	44.1	45.22	38.8	35.17	8.485	6.995	8.015	8.555
4	45.94	46.66	40.41	36.72	8.9925	7.1025	8.4925	8.9625
4.25	47.64	47.93	41.79	37.84	9.37	7.23	8.92	9.51
4.5	49.5625	48.9725	42.5525	38.5725	9.93	7.6	9.18	10.01
4.75	50.975	49.935	43.695	39.445	9.8675	7.6675	9.3575	10.3975
5	51.98	51.21	44.72	40.32	10.1925	8.0925	9.4325	10.8225
5.25	53.28	52.2	45.44	41.09	10.51	8.28	9.73	11.11
5.5	54.0875	52.9575	46.4075	41.9175	10.7475	8.5275	10.0275	11.7075
5.75	54.8675	53.6175	47.0075	42.5475	11.2	8.91	10.06	12.6
6	55.2925	54.6625	47.9625	43.0025	11.0475	8.9675	10.2575	12.4475
6.25	55.865	55.365	48.525	43.585	11.4525	9.5225	10.4725	12.8925
6.5	56.6025	55.7725	49.2225	43.9525	11.7075	9.5675	10.3975	13.2275
6.75	56.9875	56.4175	49.6775	44.4075	11.785	9.835	10.505	13.425
7	57.745	56.985	50.255	44.975	12	10.05	10.77	13.9
7.25	58.335	57.445	51.215	45.395	12.175	10.005	10.515	14.245
7.5	58.825	57.665	51.645	45.785	12.2725	9.8325	10.8425	14.7325
7.75	59.4875	58.4675	52.5775	46.4675	12.2875	9.8075	10.7575	14.8175
8	59.6925	58.8325	53.0125	46.9825	12.8	10.19	11.18	15.43
8.25	59.93	59.29	53.13	47.15	12.92	10.26	11.38	15.75
8.5	60.56	59.58	53.5	47.78	13.39	10.26	11.49	15.89
8.75	60.7325	59.7425	53.8125	48.0325	13.215	10.055	11.605	16.105
9	61.1875	60.1575	54.1375	48.5575	13.2625	9.9925	11.7225	16.3525
9.25	61.5175	60.6175	54.5575	48.8775	13.4875	9.8875	11.5075	16.4875
9.5	61.9125	60.9225	54.9825	49.5925	13.75	10.1	11.68	17.12
9.75	62.1975	61.1875	55.0875	50.3775	14.16	10.13	11.87	17.52
10	62.2625	61.3925	55.2425	50.9625	14.4025	10.3225	11.9125	17.8125
10.25	62.5625	61.7525	55.7125	51.6025	14.48	10.42	11.99	18.1
10.5	62.705	61.965	55.805	51.955	14.375	10.655	11.735	18.325
10.75	62.935	62.405	56.115	52.385	14.9075	10.8775	12.2975	18.9775
11	63.0325	62.9225	56.3725	52.6625	14.9075	10.8575	12.2175	19.0975
11.25	63.255	62.935	56.475	52.915	15.305	11.005	12.515	19.205
11.5	63.435	63.115	56.905	53.165	15.2525	11.0325	12.8425	19.5025
11.75	63.7575	63.4075	57.0975	53.2975	15.37	11.22	13.12	19.78
12	63.8475	63.4875	57.0875	53.3275	15.555	11.285	13.255	20.005
12.25	63.8825	63.7825	57.2625	53.5125	15.7925	11.2225	13.4125	20.3225
12.5	63.975	63.395	57.285	53.595	16.2025	11.5125	13.7625	20.5125
12.75	63.91	64.06	57.45	54.15	16.4	11.65	13.66	20.51
13	64.0675	64.0575	57.7175	54.0475	16.5425	11.6725	13.7025	20.8525
13.25	64.1675	64.1775	57.9675	54.0775	16.9525	11.7825	13.9825	21.0025
13.5	63.9775	64.1675	58.0375	54.0775	17.09	11.88	14.21	21.05
13.75	63.9775	64.0475	57.8575	54.2375	17.3025	12.1825	13.9425	21.0925
14	64.255	64.115	58.145	54.395	17.285	12.215	14.275	21.215
14.25	64.1675	64.2175	58.2075	54.5275	17.805	12.485	14.685	21.225
14.5	64	64.31	58.09	54.56	18.025	12.425	14.675	21.485
14.75	64.1275	63.9575	58.4775	54.3375	18.4725	12.5025	14.7625	21.7925
15	64.09	63.91	58.22	54.3	18.5525	12.5325	14.8525	22.0025
15.25	64.2825	63.8125	58.2625	54.2125	18.445	12.685	14.935	21.975
15.5	63.97	63.85	58.26	54.16	18.5375	12.6475	15.0575	22.0475
15.75	64.005	63.595	58.175	54.035	18.8975	12.5475	15.0875	22.1675
16	63.96	63.84	57.98	54.18	18.8725	12.7325	15.2325	22.1425
16.25	63.695	63.565	57.905	54.365	19.4525	12.9125	15.5225	22.2225
16.5	63.6625	63.1425	57.8625	54.1425	19.2125	13.2625	15.4525	22.2125
16.75	63.2675	63.0375	57.6675	54.0275	19.6325	13.1925	15.6625	22.2825
17	62.9075	62.6775	57.6875	54.1875	19.77	13.37	15.55	22.08
17.25	62.955	62.935	57.495	53.985	19.9625	13.5925	15.6525	22.3725
17.5	62.5425	62.5025	57.0825	53.6025	20.225	13.925	15.355	22.555
17.75	62.4575	62.3575	57.2975	53.5275	20.2825	14.0625	15.6025	22.7825
18	62.3	62.3	57.08	53.39	20.7575	13.9975	15.6075	22.7675
18.25	61.7975	61.8575	56.5675	52.9075	21.23	14.76	15.75	22.94
18.5	61.4075	61.5275	56.1875	52.6475	21.52	14.92	15.94	22.88
18.75	61.445	61.465	55.865	52.615	21.6925	15.0725	15.7425	23.1025
19	61.1775	61.2675	55.9775	52.5975	21.83	15.2	15.67	23.16
19.25	60.86	61.04	55.92	52.46	21.875	15.155	15.595	23.195
19.5	60.945	60.665	55.785	52.315	21.8775	15.2675	15.5375	23.1275
19.75	60.785	60.735	55.655	52.205	21.81	15.28	15.39	23.29
20	60.3075	60.3875	55.2375	52.1275	21.78	15.4	15.52	23.27
Fig.4r: pPKA ex vivo MDL treated
statistics: one-way ANOVA with Tukey's multiple comparisons test
resolved				chronic				chronic +MDL
0.319865	0.622896	0.685746	0.358025	2.05845	3.5324	3.06226	2.68107	0.813215	2.43964	0.96061	1.99492
Fig.4r: GzmB expression ex vivo MDL-treated
statistics: one-way ANOVA with Dunnett's multiple comparisons test
Ad-CMV-GOL				Ad-TTR-GOL				Ad-TTR-GOL treated
3.23427	2.70163	1.79371	2.24592	1.77739	1.74476	1.93007	1.85315	2.07692	3.84615	2.43706	4.04895
Fig.4 s: sALT increase per CD45.1+/+ CD8 T cell
statistics: one-way ANOVA with Tukey's multiple comparisons test
Ad-CMV-GOL + CTLs				Ad-TTR-GOL + CTLs				Ad-TTR-GOL + treated CTLs
0.108934	0.372761	0.0582266	0.152344	0.0205232	0.00535934	0.00569297	0.00645834	21.4038	9.28959	13.1502	15.9002
Fig.4t: GzmB in vitro by CD8 T cells in coculture with LSECs after treatment with ESI-09 or Rp-8-Br-cAMPS
statistics: one-way ANOVA with Tukey's multiple comparisons test
ESI-09				Rp-8-Br-cAMPs				DMSO
15.3	16.1	19.5	0	21.3	27.1	19.9	27.1	13.3	11.9	17.2	14.5
Fig. 4o pLck AdHBV
E164, 2way ANOVA with Tukey's multiple comparison test
	10^7 AdHBV					10^8 AdHBV
ctrl	18.4897	21.6708	21.7778	12.5062	22.107	13.6872	9.93004	12.2654	11.428	11.5144	CD45.1+
Cor93	21.2551	22.7428	26.0247	18.0802	24.7017	12.9547	11.5576	11.3704	11.142	12.2346
ctrl	12.5267	11.8359	15.1393	8.68321	12.2195	11.9828	11.5477	12.4027	13.0191	11.9256	CD45.1neg
Cor93	11.813	10.3836	13.0763	10.0553	11.7328	10.2347	11.7634	10.7137	12.853	11.1622

## Sheet: Extended Data 1
Ext. Fig. 1b: Bioluminsecense (p/s)
days post infection	acute-resolved					chronic					uninfected
0	15900	21800	32900	21000	21000	28600	26000	20900	36200	10300	12600	9770	12500	20000	7510
1	26271700	55463500	35266300	12179000	45561400	78571700	46063500	9786300	43779000	6721400	8730	10400	13300	5710	9370
3	122987400	323990200	73087500	27080000	162007500	91087400	26090230	19187500	38880000	9397510	13800	12100	10900	11400	61300
5	120986200	918987900	390989100	92188600	382938700	10486200	16287900	10389100	27688600	14038700	17800	13700	14700	23300	22600
7	1687300	171982400	3512540	817400	4943300	38567300	14482400	8122540	16686400	1743300	32700	17600	7460	13600	26700
17	9700	4600	22200	5000	11900	20684700	1271500	4385300	999100	715000	4370	10100	12400	2940	7090
46	11900	14600	13800	13800	12500	32978400	20276200	8114800	21784800	13479300	28500	16300	14700	22100	23100
98	28600	26000	20900	36200	10300	17900000	16900000	13800000	15600000	5000000	29500	29900	16100	21400	43900
Extended data Fig. 1c: Adenoviral copies/100ng genomic DNA (E1)
statistics: two-way ANOVA with Tukey's multiple component test
d.p.i.	Ad-CMV-GOL				Ad-TTR-GOL				uninfected
3	9510	7650	12400	23900	636000	960000	633000	753000	3130	527	n.d.	n.d.
5	14900	23700	13500	11000	768000	997000	766000	628000	n.d.	n.d.	n.d.	n.d.
7	4120	6680	6110	10900	438000	622000	682000	859000	n.d.	n.d.	n.d.	n.d.
18	1380	1950	1370	2160	649000	417000	299000	540000	n.d.	n.d.	n.d.	n.d.
47	1320	1670	1840	1180	444000	435000	345000	321000	n.d.	n.d.	n.d.	n.d.
Extended data Fig. 1e: GFP+ cells (E1)
statistics: two-way ANOVA with Tukey's multiple component test
	Ad-CMV-GOL			Ad-TTR-GOL
d7	0.0833	0.234	0.1017	3.646	1.983	0.8982
d45	0	0	0	1.055	1.788	0.6556
Extended Data Fig. 1f: sALT (U/L) (E1)
statistics: two-way ANOVA with Tukey's multiple component test
days post infection	uninfected					resolved					chronic
1	19	20.6	23.9	n.d.	n.d.	43.7	50.3	51.6	65	85.2	76	36.7	66.8	86.4	35.3
5	16.1	18.3	22.2	n.d.	n.d.	72.2	27	27.7	27.1	38.6	32.3	30.9	35	18.5	38.6
7	19.8	20.7	15.2	n.d.	n.d.	217	435	213	179	374	29.6	27.3	38.1	18.8	23.7
9	19.8	20.7	15.2	n.d.	n.d.	101	218	58.5	39.9	116	67.2	94.7	56.5	32.6	32.7
12	20.1	18.6	22.7	23.8	n.d.	29.9	39	26.4	32.6	37.6	73.6	52.8	72.8	42	40.4
33	19	20.6	23.9	n.d.	n.d.	44.3	39.2	26.5	37.9	32.6	77.6	71.7	36.7	84.3	41.4
46	51.5	28.5	22.9	25.6	27.8	42.2	21.5	27.4	32.9	n.d.	93.7	72.2	54.9	46.7	44.4
98	28.1	18.3	68	37.6	29.3	27	30.2	13.7	51.4	n.d.	42.9	98.4	77.4	59.3	n.d.
Ext. Fig.1i: PD-1 on CXCR6+ and CX3CR1+ CD45.1+ CD8 T cells (geometric mean/FMO) E83
two-way ANOVA with Tukey's multiple comparison test
	resolved					persistent
CXCR6+ liver	7.35409	7.1751	8.00389	6.98444	6.3035	23.7121	20.5409	n.d.	36.2218	34.4747
CX3CR1+ liver	3.25207	4.05785	3.8843	4.28926	3.52893	n.a.	n.a.	n.a.	n.a.	n.a.
CX3CR1+ spleen	5.44984	5.79111	5.70838	6.55636	5.50155	n.a.	n.a.	n.a.	n.a.	n.a.
Ext. Fig.1i: TIGIT on CXCR6+ and CX3CR1+ CD45.1+ CD8 T cells (geometric mean/FMO) E56
one-way ANOVA with Tukey's multiple comparison test
	resolved				persistent
CXCR6+ liver	124.654	91.1982	62.7189	111.336	1400.28	1244.06	1324.79	983.456
CX3CR1+ liver	14.779	12.5474	10.0842	16	n.a.	n.a.	n.a.	n.a.
CX3CR1+ spleen	10.3709	9.09496	7.0178	11.0386	n.a.	n.a.	n.a.	n.a.
Ext. Fi.g1i: TIM-3 ex vivo
two-way ANOVA with Tukey's multiple comparisons test
	Ad-CMV-GOL						Ad-TTR-GOL
CXCR6+	43.48	41.52	69.36	48.64	n.d.	13.28	n.d.	73.44	88.4	92.16	95.76	91.56
CX3CR1+	47.4233	56.6258	52.8221	n.d.	48.2822	19.4478	n.d.	n.d.	n.d.	n.d.	n.d.	n.d.
CX3CR1+ S	21.6564	12.454	19.0798	23.1288	16.9325	19.0798	n.d.	n.d.	n.d.	n.d.	n.d.	n.d.
Ext. Fig.1 i: LAG3 ex vivo
two-way ANOVA with Tukey's multiple comparisons test
	resolved						persistent
CXCR6+	8.11173	6.97207	n.d.	5.98883	9.05028	2.41899	14.2905	17.7933	14.1006	8.05587	10.1173	n.d.
CX3CR1+	4.23759	3.79433	3.49291	6.4539	2.99645	n.d.	n.d.	n.d.	n.d.	n.d.	n.d.	n.d.
CX3CR1+ S	5.69149	3.61702	2.37589	1.23759	0.897163	0.205674	n.d.	n.d.	n.d.	n.d.	n.d.	n.d.
Ext. Fig. 1 i, TOX ex vivo
two-way ANOVA with Tukey's multiple comparisons test
	resolved				persistent
CXCR6hi	11.7633	9.44898	9.38163	11.4959	56.0694	47.749	56.4245	58.7837
CX3CR1+ L	15.7993	13.1886	9.50692	13.7457	n.a.	n.a.	n.a.	n.a.
CX3CR1 M	13.0482	7.07631	6.28112	13.0402	n.a.	n.a.	n.a.	n.a.
Ext. Fig.1k normalised cytokine expression by CD45.1+CD8 T cells
two-way ANOVA with Tukey's multiple comparisons test
	resolved			persistent
CXCR6+ liver	89.79	90.92	88.29	4.35	1.59	3.52
CX3CR1+ liver	79.03	76.41	76.78	0	0	16.7
CX3CR1+ spleen	76.55	78.31	82.9	n.d.	n.d.	n.d.

## Sheet: Extended Data 2
Extended Fig.2a
FC of tissue signature genes by CXCR6+ CD8 T cells
	resolved	persistent
Gzmb	1.56266	n.d.
Itga1	1.26293	n.d.
Gadd45b	1.13785	n.d.
Hilpda	1.03076	n.d.
Qpct	0.792272	n.d.
Il4ra	0.634672	n.d.
Rgs10	0.609189	n.d.
Cdh1	0.605045	n.d.
Gramd1a	0.526738	n.d.
Mapkapk3	0.368941	n.d.
Hsph1	0.281012	n.d.
Adam19	0.99102	0.46288
Gna13	0.649074	0.521684
Prdx6	0.50086	0.522009
Slc3a2	0.630039	0.523361
Cd69	1.24729	0.633728
Ubc	0.710816	0.646827
Nr4a1	1.35627	0.750734
Sik1	1.28325	0.825357
Gbp9	0.825109	0.839292
Isg20	0.923816	0.893169
Gpr65	0.525776	0.894586
Rgs2	1.87592	0.921137
Il21r	0.954838	0.922145
Dgat1	0.681799	0.976264
Ppp1r16b	0.610363	1.0649
Neurl3	0.970148	1.08561
Csrnp1	1.02774	1.0933
Junb	1.56954	1.15562
Cd244	0.860766	1.18174
Vps37b	0.870691	1.20009
Cish	1.94565	1.24018
Tox	0.433604	1.3989
Tigit	0.705592	1.43228
Inpp4b	0.869239	1.46062
Per1	1.78293	1.57171
Nfil3	0.536799	1.57933
Litaf	0.812226	1.5809
Tnfrsf1b	0.631915	1.60912
Fosl2	1.19545	1.61672
Aim2	1.47566	1.69748
Tnfrsf9	0.3881	1.784
Egr1	2.34858	1.79583
Chn2	0.867477	1.92815
Rgs1	1.62905	2.02522
Ctla4	1.40349	2.04729
Xcl1	2.01881	2.06769
Tnfaip3	2.24886	2.09072
Nr4a2	2.05132	2.85097
Skil	n.d.	0.728854
Tgif1	n.d.	0.85909
Crem	n.d.	1.52245

## Sheet: Extended Data 3
Extended data Fig. 3a, HBeAg after AAV-HBV infection (AK)
d.p.i.	AAV-HBV
0	0	0	0	0	0
10	76	52	70.8	49.8	36.4
30	78.2	48.2	82.4	51.8	47.6
42	62.4	53	91.8	63.2	58.8
Extended Data Fig.3c: multimer+ HBc-specific CD8 T cells after AAV-HBV infection (AK)
	AAV-HBV
liver	32.01	442.06	n.d.	108	224.06
spleen	805.64	n.d.	178.89	43.21	234.36
Extended Data3d, #HBV copies/ng genomic DNA
R3 + Feb2024 qPCR; two-way ANOVA with Fisher's LDS multiple component test
	10^7 IU Ad-HBV					10^8 IU Ad-HBV					uninfected
d0											0.00539	0.00161	0.0207	0.222	0.00143
d8	17.96	17.11	13.64	9.45		286.4	252.44	299.07	479.86
d45	0.607	1.66	0.186	0.482	0.5	142	69.5	127	48.8	8.24
Extended Data 3f, #HBc+ hepatocytes/mm^2
R4, unpaired t-test
10^7 IU Ad-HBV					10^8 IU Ad-HBV
0.1407	0.0575	0.0518	0.1817		358.471	217.427	178.191	290.033	271.265
Extended Data 3h, #CD45.1+ Cor93 T cells in liver and spleen
E72; two-way ANOVA with Sidak's multiple component test
	10^7 IU Ad-HBV					10^8 IU Ad-HBV
liver	15343.3	11407.1	1234.41	2331.99	24009	23.5501	1995.56	1139.64	122.361	1193.82
spleen	7520.36	1896.3	8924.91	1367.55	18596.9	273.068	564.909	827.12	101.626	376.232
Extended data Fig. 3j, TIGIT on HBc-specific CD8 T cells; E72 one-way ANOVA with Tukeys' multiple comparison test
	10^7 IU Ad-HBV						10^8 IU Ad-HBV
CXCR6+ liver	11.2844	14.2275	6.8673	11.5308	16.3033	13.0474	152.68	100.065	109.461	65.3268	104.199	79.6732
CX3CR1+ liver	86.5263	73.7193	12.4561	71.8947	n.d.	26.9825
CX3CR1+ spleen	5.76963	4.2356	1.64398	5.63351	4.26178	3.84817
Extended data Fig. 3j, PD1 on HBc-specific CD8 T cells; E72 one-way ANOVA with Tukeys' multiple comparison test
	10^7 IU Ad-HBV						10^8 IU Ad-HBV
CXCR6+ liver	41.0375	52.275	25.9125	61.825	72.275	41.6625	445.984	709.478	647.711	599.076	664.297	623.896
CX3CR1+ liver	14.5896	13.5029	1.00578	14.9017	36.6243	2.73988
CX3CR1+ spleen	22.5668	16.5954	4.06417	18.3422	13.6185	8.96613
Extended data Fig. 3j, TOX on HBc-specific CD8 T cells; E72 one-way ANOVA with Tukeys' multiple comparison test
	10^7 IU AdHBV									10^8 IU Ad-HBV
CXCR6+ liver	26.8926	40.8322	23.4161	102.792	45.7517	32.7987	16.7273	31.6281	15.2645	69.2752	81.7517	151.174	39.0537	19.5785	25.595	12.8595	14.438	15.4793
CX3CR1+ liver	15.1892	23.5203	6.70946	n.d.	n.d.	11.8446	4.75207	9.82645	2.85124	n.d.	n.d.	n.d.	n.d.	n.d.	n.d.	n.d.	n.d.	n.d.
CX3CR1+ spleen	n.d.	17.1525	51.9282	19.0583	1.0733	1.03141	n.d.	n.d.	n.d.	n.d.	n.d.	n.d.	n.d.	n.d.	n.d.	n.d.	n.d.	n.d.

## Sheet: Extended Data 4
accompanying Extended Data Fig. 4a and b:
patient ID	age	diagnosis	diagnosis date	HBV genotype	cell count	therapy	HBV DNA [IU/ml]	HBsAg [IU/ml]	HBeAg [PEI U/ml]	AST	ALT	g-GT [U/l]	bilirubin [mg/dl]	Albumin [g/dl]	fibrosis scan [kPa]
P11	53	cHBV	2011	A	331	none	378	869.97	<0.01/neg	32	41	31	1.2	4.8	5.3
P12	47	cHBV	perinatal?	D	4814	none	1077	800.97	<0.01/neg	22	27	15	0.4	4.7	4.3
P13	53	cHBV	2001	NA	856	none	29	5.94	<0.01/neg	NA	30	20	1.3	4.7	3.3
P14	47	cHBV	perinatal?	D	213	none	1077	800.97	<0.01/neg	22	27	15	0.4	4.7	4.3
P15	56	cHBV	2005	D	966	none	2045	1446.83	0.01/neg	26	37	22	0.3	4.7	3.1
P24	41	cHBV	NA	NA	252	NA	<10	<0.01/neg	NA	NA	NA	55	0.7	4.5	5.9
P25	47	cHBV	NA	NA	577	NA	<10	NA	NA	NA	NA	NA	NA	NA	3.1

## Sheet: Extended data 5
Ext. Fig.5b FC #CD8 T cells 24h/0h
unpaired t-test
	ICERfl/fl				CD4-Cre x ICER fl/fl
ctrl	18.9	12.4	12.7	16.1	23.5	10.5	21.1	13.1
Ext.Fig.5c: CD25 expression on CD8 T cells in vitro
two-way ANOVA with Sidak's multiple comparisons test
	ICERfl/fl			CD4-Cre x ICER fl/fl
ctrl	0.376923	0.101923	0.23141	0.673718	0.0444231	0.528846
PMA-Iono	1.91603	1.86474	1.58782	1.65449	1.40256	1.88846
anti-CD3/28	1.23269	0.0910256	0.234615	0.0717949	0.297436	0.00967949
Est. Fig.5d: %IFNg+ of CD8 T cells in vitro
two-way ANOVA with Sidak's multiple comparisons test
	ICERfl/fl			CD4-Cre x ICER fl/fl
ctrl	0.38	0.84	0.3	1.01	0.48	0.24
PMA/Iono	62.7	55.9	57.5	57	57.3	51.2
anti-CD3/28	10.5	17.9	12.9	6.08	12.9	6.57
Ext. Fig.5e in vivo bioluminescence imaging (P/s) in persistent infection
two-way ANOVA with Sidak's multiple comparisons test
d.p.i.	ICERfl/fl				CD4-Cre x ICER fl/fl
0	16500	20870	29930	18050	26210	9941	8833	29220
1	10920000	5375000	470900	22360000	3524000	1070000	4295000	2890000
5	4481000	2899000	5153000	23740000	6707000	4055000	1194000	11780000
7	5395000	2498000	2134000	8203000	5957000	1373000	8336000	7730000
9	3999000	184400	3769000	12150000	5044000	1190000	4362000	8906000
12	327500	3058000	2416000	7580000	2728000	919400	5584000	286100
15	795350	5645000	476600	7262000	6136000	2598000	4610000	994700
20	1278000	1860000	2320000	9686000	3286000	1353000	1736000	1240000
23	2698000	2135000	1433000	5274000	4939000	1370000	3461000	2922000
30	4424000	939000	6603000	355400	5150000	10740000	1554000	8951000
33	898300	846200	5062000	554800	3747000	2735000	225400	9123000
Ext.Fig.5 f sALT U/L
two-way ANOVA with Sidak's multiple comparisons test
d.p.i.	ICER fl/fl				CD4-Cre x ICER fl/fl
0	63.2	26.3	15.3	33.4	31.4	33.1	19.7	50.3
5	26.9	22	16.3	106	26.8	23.6	25.4	47.8
9	21.9	37.4	35.5	26.1	31.2	23.2	29.1	25.5
15	46.4	41.3	134	38.4	69.7	20.9	27	35.8
23	60.4	89.6	64.2	164	58.9	44.4	93.5	108
30	128	76.6	65	51	100	29.2	45	55.7
34	30.6	54.4	45.8	119	80.9	86.8	188	65.6
Ext. Fig.5g: #CD8 T cells in persistent infection
two-way ANOVA with Sidak's multiple comparisons test
	ICERfl/fl									CD4-Cre x ICER fl/fl
liver multimer negative	64182.1	135300	121128	183109	297291	210957	526762			92405.1	47598.9	279799	104768	254858	244972	305132	661668	94950.6
liver multimer+	1790.31	7937.27	31675	8230.84	8848.11	13102.6	7127.02			5652.04	6077.09	22652.9	9076.27	62210.8	122355	6758.91	2197.05	1001.97
spleen multimer negative	209720	283506	546901	613760	4319644	7461528	13254230			925371	850836	614758	749516	3700715	4866633	5710653	15470430	10774800
spleen multimer+	200.038	483.641	1538.26	621.308	22142.3	19721.5	81068.4			658.575	740.609	501.598	458.727	26416.8	35089.3	9621.99	65400.4	12350.4
Ext. Fig. 5h
unpaired t test
ICERfl/fl	CD4-Cre x ICER fl/fl
2.89	19.6
5.85	33.3
1.33	2.17
2.72	0.33
4.92	1.04
21.3	5.51
4.37	8.58
14.2	5.24
6.4	7.13
6.61	8.19
9.3	33
3.56	12.1
	15.2
Ext. Fig.5i % IFNg of multimer+ CD8+ T cells ex vivo
two-way ANOVA with Sidak's multiple comparisons test
	CD4-Cre x ICER fl/fl									ICERfl/fl
ctrl	3.1	2.99	1.06	1.27	0.11	0.07	0	0.18		0.98	0.31	0.6	0.99	0.15	0.09	0.02	0.27	0.14
SIINFEKL	3.01	6.24	3.99	8.07	13.84	33.15	12.18	17.31		5.43	3.98	4.06	5.14	1.21	4.83	7.87	7.36	3.98
Ext.Fig.5j, sALT (U/L) in Ad-HBV infection
two-way ANOVA with Sidak's multiple comparisons test
d.p.i.	CD4-Cre						CD4-CrexICERfl/fl
0	0	0	0	0	0	0	0	0	0	0	0	0
12	62.4	54.2	45.6	61.9	75.5	67.4	35.7	28.8	51	59	117	67.1
21	96.8	54.5	30.3	20.8	53	58.8	52.8	74	78.4	58	43.5	133
26	29.6	66.2	32.1	35.6	60.5	11.1	21.3	36.8	76.5	42	20	53.8
34	46.9	41.5	58.8	40.2	85.2	82.9	19.2	23.1	19.4	16	41.6	36.3
41	115	55.5	78	34.4	63.5	26.6	31.7	32	22	43.2	48.6	71.2
48	62.2	67.1	72.4	39.5	65.6	69.8	42.5	41	23.7	40.9	64.4	65
Ext.Fig.5k, %IFNg+ of multimer+CD8 T cells ex vivo (10^8 IU Ad-HBV infection)
two-way ANOVA with Sidak's multiple comparisons test
	CD4-Cre x ICERfl/fl						CD4-Cre
ctrl	4.16	1.36	2.32	0.2	0.46	0.6	0	0.2	0.22	0.11	0.56	0.46
M8L	1.3	0.21	2.62	0.2	0	0.17	0.66	0	0.5	0.2	0.58	0

## Sheet: Extended Data 6
Ext. Data Fig.6d shortest distance of CD45.1+CD3+ cells
unpaired t-test
CD11c+CD103+MHCII+ DC surface	CD146+ LSEC surface
252.86	0
276.84	0
219.56	8.06
13.43	0
251.53	0
255.45	1.16
156.81	0
324.66	0
78.52	0
172.46	0
137.49	0
141.6	0
59.82	3.88
175.44	0
104.11	0
100.79	0.4
192.12	0
174.31	0.54
189	6.98
197.03	0.34
134.18	0.69
126.71	0
199.32	0
54.88	4.72
262.96	1.34
246.04	4.02
157.91	1.83
32.18	0
251.44	0
355.13	2.28
363.89	11.38
152.37	0
154.3	0
313.74	0
301.99	0
130.82	4.82
40.98	0
141.2	0
216.22	0
109.8	4.3
44.1	0
113.64	0
56.29	0
216.45	2.23
170.78	0
258.77	0
313.6	0
27.12	5.72
256.42	1.51
251.76	0
154.21	0.29
162.25	0
124.26	0
4.29	0
252.37	0
0	0
112.64	6.52
70.37	0
132.74	12.97
130.55	0
109.14	0
147.4	0
212.38	0
88.78	0
186.52	1.52
198.46	6.92
205.22	0.99
167.06	0
97.93	0
43.12	0
36.65	0
68.82	0
76.51	2.08
24.09	2.56
5.74	5.68
104.47	0
26.16	0
99.88	0
45.71	0
49.65	4.15
52.95	0
46.04	0
28	0
167.17	0.31
7.72	0.05
47.77	3.26
108.44	0
114.65	0
135.21	0
110.53	0
24.75	0
18.93	6.97
81	5.25
269.99	0
121.81	0.17
126.97	0
78.98	0
276.03	6.32
121.22	3.45
67.42	0.22
150.15	0.46
97.39	0
189.65	1.47
164.98	0
398.17	1.03
311.56	0
32.15	0
197.8	6.46
276.93	0
131.64	0
197.69	0
236.7	0.58
78.81	0.81
290.82	0.08
73.2	0
303.27	0
137.09	0
48.94	0
124.74	0
124.11	0
8.68	9.86
171.69	9.53
30.59	0.45
108.13	0
42.89	0
234.7	0
116.2	0
158.9	1.86
261.33	0
165.21	0
101.5	2.08
293.67	0.13
208.29	0
245.61	0
67.7	0
211.27	2
60.11	0
228.29	0
52.55	0
123.65	0
184.82	0
300.05	0
30.26	10.17
357.3	0
270.22	0.32
114.34	11.07
7.95	0
60.11	3.98
145	4
91.91	0
391.54	0
49.95	0.07
201.93	0
21.85	0
78.94	0
39.34	0
95.1	0
84.03	0
105.37	0.23
376.63	0
346.66	0
339.69	0
139.62	0
229.95	0
191.66	2.31
142.89	0.33
0	0
4.18	0.54
7.08	0
71.68	0
265.26	0
99.37	0
90.99	0
88.1	0
171.13	0
210.1	0.25
135.24	0
130.78	0
168.24	0
57.08	7.26
81.18	7.83
121.42	4.85
116.07	0
141.92	0
56.35	9.84
81.13	0
116.03	0
141.82	0
73.95	0
71.5	0
49.27	4.2
33.86	0
45.29	0
9.02	5.96
166.12	0.25
248.45	0
33.68	0.99
186.53	0
32.32	0
156.86	3.88
105.34	0.4
219.08	0
141.61	0.69
42.2	0
218.34	1.83
204.91	0
68.83	2.28
106.38	11.38
148.03	0
100.69	0
30.38	4.82
0	0
52	0
	4.3
	0
	0
	2.23
	0
	0
	0
	0
	12.97
	0
	0
	6.92
	0
	2.56
	0
	0
	0.31
	0
	0
	0
	6.32
	3.45
	1.47
	0.81
	0.08
	0
	0
	0
	1.86
	0
	0
	2
	0
	0
	11.07
	0
	3.98
	4
	0
	0.07
	0
	0
	0
	0
	0
	0.23
	0
	0
	0
	2.31
	0.33
	0
	0
	0
	0
	0
	0
	0
	0
	0
	0
	7.26
	7.83
	4.85
	0
	0
	0
	0
	0
	0
	4.2
	0
	0
	5.96
	0.25
	0
	0.99
	0.16
	0
	0
	1.44
	0
	6.77
	0
	3.53
	0
	2.1
	0
	3.61
	0
	3.99
	0
	2.07
	0
	0
	3.86
	0
	6.64
	4.92
	12.69
	0
	0
	0
	3.25
	0
	0
	0.92
	2.3
	0
	0
	0
	0
	0
	0
	1.41
	9
	1.52
	12.32
	0
	0
	0
	0
	0
	3.72
	0.01
	0
	0
	0
	3.13
	2.15
	0
	0
	0
	0
	0
	0
	0
	0
	0
	7.06
	0
	0
	0
	3.7
	0
	0
	5.51
	0
	0
	3.23
	0
	7.35
	0
	1.77
	1.91
	0
	0
	0
	0
	0
	0
	0
	0
	1.16
	0
	7.03
	2.1
	0
	1.54
	0.17
	0
	0.7
	5.65
	1.2
	0
	3.27
	0
	0
	2.18
	0
	0
	0
	3.88
	1.87
	3.65
	0
	0
	0
	0
	0
	3.74
	0
	0
	0
	2.56
	0
	0
	0
	0
	0
	0
	0
	0
	3.08
	0
	0
	0
	0
	0
	0
	0
	0
	0
	0
	0
	0
	4.45
	0
	0
	0
	0
	0
	0
	0
	0
	5.35
	0
	0
	0
	1.32
	0
	0
	0
	0
	0
	0
	0
	0
	0
	0
	2.12
	1.42
	0
	0
	4.91
	0
	0
	0
	0
	0
	0
	0
	0
	0
	0
	0
	0
	0
	0
	0
	0
	0
	2.76
	0
	0
	0
	0
	0
	0
	0
	2.95
	0
	0
	0
	3.69
	3
	0
	1.27
	1.09
	1.51
	1.46
	0
	0
	4.05
	0
	4.45
	3.96
	3.82
	0.44
	0
	3.2
	0
	15.15
	0
	7.78
	6.73
	0.06
	0
	6.86
	0
	0
	4.25
	0
	0
	0
	0
	0
	0.45
	0
	0
	0
	0
	0
	0
	0
	0
	0
	0
	0
	6.66
	0
	0.24
	2.17
	0
	0
	0
	0
	0
	0
	0
	0
	0
	0
	0.68
	0
	1.66
	2.72
	0
	0
	0
	0
	2.21
	0
	2.69
	0.09
	0
	0.92
	0
	0.04
	0
	0.72
	0
	0
	0
	0
Ext.Data Fig.6f: %IFNg+of CD8+ T cells
two-way ANOVA with Tukey's multiple comparisonst test
	ctrl					AdHBV
LSECs	0.25	0.24	0.34	0.45	0.32	0	0	0.23	0.31	0.57
Hepatocytes	0	0.5	0.15	0.53	0	5.16	4.42	6.43	9.43	4.81
Ext.Fig.6h pPKA MFI/FMO by liver CXCR6+ CD8 T cells ex vivo
two-way ANOVA with Tukey's mulitple comparison test
Ad-CMV-GOL CD45.1+					Ad-TTR-GOL CD45.1+					Ad-CMV-GOL CD45.1neg					Ad-TTR-GOL CD45.1neg
11.5641	10.5641	11.1026	8.5641	11.282	13.2564	17.8718	25.641	16.3077	22.1026	15.2051	12.8718	12.5897	9.28205	15.1282	10.2308	13.8718	16.6923	13.7436	12.6923

[truncated: 1 more sheets: Extended Data 7]
